# Supplementary material for: Toward an Improved Understanding of the Ingestion and Trophic Transfer of Microplastic Particles: Critical Review and Implications for Future Research
Source: Environ Toxicol Chem. 2020 May 22;39(6):1119–37. doi: 10.1002/etc.4718 (PMC7383496; doi:10.1002/etc.4718)
Supplement: Supplementary file 1 — Supporting information [file ETC-39-1119-s001.xlsx]

## Sheet: Raw_data
ID	Species Common Name	Species Scientific Name	Trophic level	Trophic level source			Category	Lab-based study	Laboratory	Lab Exposure scenario	Lab test duration	Field-based study location	Field-based study Date	Field-based study number	live caught	deceased at time of sampling	Total with plastic	% Frequency of detection	No. Female	No. Male	Age	Analytical Quality Control	LOQ	Sampling method	Sample processing and storage	Recovery	Separation	Analytical detection	Quantification		Sampling Assessment	Sampling Assessment Score	Sample Size Assessment	Sample Size Assessment Score	Sample Storage Assessment	Sample Storage Assessment Score	Lab preparation Assessment	Lab preparation Assessment Score	Clean air Assessment	Clean air Assessment Score	Blanks Assessment	Blanks Assessment Score	Recovery Assessment	Recovery Assessment Score	Target Component Assessment	Target Component Assessment Score	Sample Preparation Assessment	Sample Preparation Assessment Score	Verification Assessment
4	Copepod (Crustacea)	Acartia clausi	2.4	Morissette et al. (2006)			Marine Calanoida: Copepoda	yes	Plymouth Marine Laboratory	0.1% v/v in 20mL vials	24														Post exposure, zooplankton were washed with filtered seawater and transferred to Eppendorf tubes containing 1mL of 4% formalin			Ingestion was determined by viewing specimens under microscope with fluorescence.
5	Copepod (Crustacea)	Acartia clausi	2.4	Morissette et al. (2006)			Marine Calanoida: Copepoda	yes	Plymouth Marine Laboratory	0.1% v/v in 20mL vials	24														Post exposure, zooplankton were washed with filtered seawater and transferred to Eppendorf tubes containing 1mL of 4% formalin			Ingestion was determined by viewing specimens under microscope with fluorescence.
6	Copepod (Crustacea)	Acartia clausi	2.4	Morissette et al. (2006)			Marine Calanoida: Copepoda	yes	Plymouth Marine Laboratory	0.1% v/v in 20mL vials	24														Post exposure, zooplankton were washed with filtered seawater and transferred to Eppendorf tubes containing 1mL of 4% formalin			Ingestion was determined by viewing specimens under microscope with fluorescence.
7	Copepod	Calanus helgolandicus	3.3	Seki and Polovina (2018) generic copepod			invertebrate	yes	Plymouth Marine Laboratory	0.1% v/v in 20mL vials	24														Post exposure, zooplankton were washed with filtered seawater and transferred to Eppendorf tubes containing 1mL of 4% formalin			Ingestion was determined by viewing specimens under microscope with fluorescence.
8	Copepod	Calanus helgolandicus	3.3	Seki and Polovina (2018) generic copepod			invertebrate	yes	Plymouth Marine Laboratory	0.1% v/v in 20mL vials	24														Post exposure, zooplankton were washed with filtered seawater and transferred to Eppendorf tubes containing 1mL of 4% formalin			Ingestion was determined by viewing specimens under microscope with fluorescence.
9	Copepod	Calanus helgolandicus (juv.)	3.3	Seki and Polovina (2018) generic copepod			invertebrate	yes	Plymouth Marine Laboratory	0.1% v/v in 20mL vials	24														Post exposure, zooplankton were washed with filtered seawater and transferred to Eppendorf tubes containing 1mL of 4% formalin			Ingestion was determined by viewing specimens under microscope with fluorescence.
10	Copepod	Calanus helgolandicus	3.3	Seki and Polovina (2018) generic copepod			invertebrate	yes	Plymouth Marine Laboratory	0.1% v/v in 20mL vials	24														Post exposure, zooplankton were washed with filtered seawater and transferred to Eppendorf tubes containing 1mL of 4% formalin			Ingestion was determined by viewing specimens under microscope with fluorescence.
11	Copepod	Centropages typicus	3.3	Seki and Polovina (2018) generic copepod			invertebrate	yes	Plymouth Marine Laboratory	0.1% v/v in 20mL vials	24														Post exposure, zooplankton were washed with filtered seawater and transferred to Eppendorf tubes containing 1mL of 4% formalin			Ingestion was determined by viewing specimens under microscope with fluorescence.
12	Copepod	Centropages typicus	3.3	Seki and Polovina (2018) generic copepod			invertebrate	yes	Plymouth Marine Laboratory	0.1% v/v in 20mL vials	24														Post exposure, zooplankton were washed with filtered seawater and transferred to Eppendorf tubes containing 1mL of 4% formalin			Ingestion was determined by viewing specimens under microscope with fluorescence.
13	Copepod	Centropages typicus	3.3	Seki and Polovina (2018) generic copepod			invertebrate	yes	Plymouth Marine Laboratory	0.1% v/v in 20mL vials	24														Post exposure, zooplankton were washed with filtered seawater and transferred to Eppendorf tubes containing 1mL of 4% formalin			Ingestion was determined by viewing specimens under microscope with fluorescence.
14	Copepod	Temora longicornis		n/a			invertebrate	yes	Plymouth Marine Laboratory	0.1% v/v in 20mL vials	24														Post exposure, zooplankton were washed with filtered seawater and transferred to Eppendorf tubes containing 1mL of 4% formalin			Ingestion was determined by viewing specimens under microscope with fluorescence.
15	Copepod	Temora longicornis		n/a			invertebrate	yes	Plymouth Marine Laboratory	0.1% v/v in 20mL vials	24														Post exposure, zooplankton were washed with filtered seawater and transferred to Eppendorf tubes containing 1mL of 4% formalin			Ingestion was determined by viewing specimens under microscope with fluorescence.
16	Copepod	Temora longicornis		n/a			invertebrate	yes	Plymouth Marine Laboratory	0.1% v/v in 20mL vials	24														Post exposure, zooplankton were washed with filtered seawater and transferred to Eppendorf tubes containing 1mL of 4% formalin			Ingestion was determined by viewing specimens under microscope with fluorescence.
17	Tunicata	Doliolidae		n/a			invertebrate	yes	Plymouth Marine Laboratory	0.1% v/v in 20mL vials	1														Post exposure, zooplankton were washed with filtered seawater and transferred to Eppendorf tubes containing 1mL of 4% formalin			Ingestion was determined by viewing specimens under microscope with fluorescence.
18	Euphausiacea	Euphausiidae	2.3	SeaLifeBase			Marine epipelagic zooplankton	yes	Plymouth Marine Laboratory	0.1% v/v in 20mL vials	24														Post exposure, zooplankton were washed with filtered seawater and transferred to Eppendorf tubes containing 1mL of 4% formalin			Ingestion was determined by viewing specimens under microscope with fluorescence.
19	Chaetognatha	*Parasagita sp.		n/a			invertebrate	yes	Plymouth Marine Laboratory	0.1% v/v in 20mL vials	1														Post exposure, zooplankton were washed with filtered seawater and transferred to Eppendorf tubes containing 1mL of 4% formalin			Ingestion was determined by viewing specimens under microscope with fluorescence.
20	Chaetognatha	*Parasagita sp.		n/a			invertebrate	yes	Plymouth Marine Laboratory	0.1% v/v in 20mL vials	24														Post exposure, zooplankton were washed with filtered seawater and transferred to Eppendorf tubes containing 1mL of 4% formalin			Ingestion was determined by viewing specimens under microscope with fluorescence.
21	Hydrozoa	*Obelia sp.		n/a			invertebrate	yes	Plymouth Marine Laboratory	0.1% v/v in 20mL vials	1														Post exposure, zooplankton were washed with filtered seawater and transferred to Eppendorf tubes containing 1mL of 4% formalin			Ingestion was determined by viewing specimens under microscope with fluorescence.
22	Hydrozoa	*Siphonophorae		n/a			invertebrate	yes	Plymouth Marine Laboratory	0.1% v/v in 20mL vials	1														Post exposure, zooplankton were washed with filtered seawater and transferred to Eppendorf tubes containing 1mL of 4% formalin			Ingestion was determined by viewing specimens under microscope with fluorescence.
23	Mollusca	Bivalvia (larvae)	2	Lavoie et al. (2010) generic mollusca			meroplankton	yes	Plymouth Marine Laboratory	0.1% v/v in suspension in petri dish	24														Post exposure, zooplankton were washed with filtered seawater and transferred to Eppendorf tubes containing 1mL of 4% formalin			Ingestion was determined by viewing specimens under microscope with fluorescence.
24	Decapoda	Brachyura (megalopa)	2.6	Lavoie et al. (2010) generic shrimp			meroplankton	yes	Plymouth Marine Laboratory	0.1% v/v in suspension in petri dish	24														Post exposure, zooplankton were washed with filtered seawater and transferred to Eppendorf tubes containing 1mL of 4% formalin			Ingestion was determined by viewing specimens under microscope with fluorescence.
25	Decapoda	Caridea (larvae)		n/a			meroplankton	yes	Plymouth Marine Laboratory	0.1% v/v in suspension in petri dish	24														Post exposure, zooplankton were washed with filtered seawater and transferred to Eppendorf tubes containing 1mL of 4% formalin			Ingestion was determined by viewing specimens under microscope with fluorescence.
26	Decapoda	*Paguridae (larvae)		n/a			meroplankton	yes	Plymouth Marine Laboratory	0.1% v/v in suspension in petri dish	24														Post exposure, zooplankton were washed with filtered seawater and transferred to Eppendorf tubes containing 1mL of 4% formalin			Ingestion was determined by viewing specimens under microscope with fluorescence.
27	Decapoda	*Porcellanidae		n/a			meroplankton	yes	Plymouth Marine Laboratory	0.1% v/v in suspension in petri dish	24														Post exposure, zooplankton were washed with filtered seawater and transferred to Eppendorf tubes containing 1mL of 4% formalin			Ingestion was determined by viewing specimens under microscope with fluorescence.
28	Dinoflagellata	Oxyrrhis marina		n/a			microzooplankton	yes	Plymouth Marine Laboratory	0.1% v/v in suspension in petri dish	1														Post exposure, zooplankton were washed with filtered seawater and transferred to Eppendorf tubes containing 1mL of 4% formalin			Ingestion was determined by viewing specimens under microscope with fluorescence.
55	Juvenile Killifish	Fundulus majalis	3.4	Fishbase.org			Marine benthopelagic fish	yes		approx. 1100 particles/L	1344		1973																vIsual identification based on items that float
56	Juvenile Tomcod	Microgadus tomcod	3.8	Fishbase.org			Marine demersal fish	yes		approx. 1100 particles/L	1344		1973																vIsual identification based on items that float
57	Juvenile Three-spined stickleback	Gasterosteus aculeatus	3.3	Fishbase.org			Freshwater benthopelagic fish	yes		approx. 1100 particles/L	1344		1973																vIsual identification based on items that float
58	Juvenile winter Flounder	Pseudopleuronectes americanus	3.6	Fishbase.org			Marine demersal fish	yes		approx. 1100 particles/L	1344		1973																vIsual identification based on items that float
59	Haddock (larval)	Melanogrammus aeglefinus	4	Fishbase.org			Marine demersal fish	yes		approx. 1100 particles/L	336		1973																vIsual identification based on items that float
60	Larval Winter Flounder	Pseudopleuronectes americanus	3.6	Fishbase.org			Marine demersal fish	yes		approx. 1100 particles/L	336		1973																vIsual identification based on items that float
170	Copepod (Crustacea)	Acartia tonsa	2.4	Morissette et al. (2006)			Marine Calanoida: Copepoda	yes	Marine Biological Laboratory, Woods Hole, Massachusetts	3000 to 4000 beads/ml			1971																Visual identification of dosed beads using an ocular micrometer
172	Waterflea	Daphnia magna	2	Pasquaud et al. (2010) generic primary consumer base			Cladocera zooplankton	yes	Osborn Memorial Laboratories, Yale University				1968	35			35	100											Visual identification of dosed beads/latex particles/food ingested by microscope
173	Waterflea	Daphnia schødleri	2	Pasquaud et al. (2010) generic primary consumer base			Cladocera zooplankton	yes	Osborn Memorial Laboratories, Yale University				1968	53			40	75.4717											Visual identification of dosed beads/latex particles/food ingested by microscope
174	Waterflea	Daphnia pulex	2	Pasquaud et al. (2010) generic primary consumer base			Cladocera zooplankton	yes	Osborn Memorial Laboratories, Yale University				1968	35			33	94.2857											Visual identification of dosed beads/latex particles/food ingested by microscope
175	Waterflea	Daphnia galeta mendotae	2	Pasquaud et al. (2010) generic primary consumer base			Cladocera zooplankton	yes	Osborn Memorial Laboratories, Yale University				1968	45			36	80											Visual identification of dosed beads/latex particles/food ingested by microscope
176	Waterflea	Daphnia dubia	2	Pasquaud et al. (2010) generic primary consumer base			Cladocera zooplankton	yes	Osborn Memorial Laboratories, Yale University				1968	30			22	73.3333											Visual identification of dosed beads/latex particles/food ingested by microscope
177	Waterflea	Dapnia longiremis	2	Pasquaud et al. (2010) generic primary consumer base			Cladocera zooplankton	yes	Osborn Memorial Laboratories, Yale University				1968	57			3	5.26316											Visual identification of dosed beads/latex particles/food ingested by microscope
178	cladocera	Bosmina longirostris	2.7	Harding et al. (2018) mesoplankton			mesozooplankton	yes	Osborn Memorial Laboratories, Yale University				1968	38			5	13.1579											Visual identification of dosed beads/latex particles/food ingested by microscope
189	Mixture of freshwater zooplankton	Eudiaptomus		n/a			Freshwater calanoid copepods	yes	Max Planck Institute of Limnology, Plön, Germany	1000 spheres/ml			1988	16															visual identification under a compound microscope (400x)
190	Mixture of marine zooplankton	*Pseudocalanus sp		n/a			Marine calanoid copepods	yes	Max Planck Institute of Limnology, Plön, Germany	1000 spheres/ml			1988	27															visual identification under a compound microscope (400x)
193	Copepod (Crustacea)	Acartia hudsonica	2.4	Morissette et al. (2006)			Marine Calanoida: Copepoda	yes	Dalhousie University, Nova Scotia, Canada				1977																visual identification under a compound microscope (400x)
194	Marine Zooplankton	Temora longicornis		n/a			Marine calanoid copepods	yes	Dalhousie University, Nova Scotia, Canada				1977																visual identification under a compound microscope (400x)
195	Marine Zooplankton	*Pseudocalanus sp		n/a			Marine calanoid copepods	yes	Dalhousie University, Nova Scotia, Canada				1977																visual identification under a compound microscope (400x)
197	Freshwater Zooplankton	Diaptomus siciloides		n/a			copepoda (copepodites)	yes		5000 spheres/ml			1986	306															visual identification under microscope
198	Freshwater Zooplankton	Diaptomus siciloides		n/a			copepoda (nauplii)	yes		5000 spheres/ml			1986	274															visual identification under microscope
199	Freshwater Zooplankton	Cyclops bicuspidatus thomasi		n/a			copepoda (copepodites IV-VI)	yes		20000 spheres/ml			1986	153															visual identification under microscope
200	Freshwater Zooplankton	Cyclops bicuspidatus thomasi		n/a			copepoda (copepodites I-III)	yes		20000 spheres/ml			1986	162															visual identification under microscope
201	Freshwater Zooplankton	Cyclops bicuspidatus thomasi		n/a			copepoda (nauplii)	yes		5000 spheres/ml			1986	71															visual identification under microscope
202	Waterflea	Daphnia magna	2	Pasquaud et al. (2010) generic primary consumer base			cladocera zooplankton (adult)	yes		800 spheres/ml			1986	71															visual identification under microscope
203	Waterflea	Daphnia galeata mendotae	2	Pasquaud et al. (2010) generic primary consumer base			cladocera zooplankton (adult)	yes		800 spheres/ml			1986	103															visual identification under microscope
204	Waterflea	Daphnia galeata mendotae	2	Pasquaud et al. (2010) generic primary consumer base			cladocera zooplankton (juvenile)	yes		800 spheres/ml			1986	81															visual identification under microscope
205	Freshwater Zooplankton	Ceriodaphnia quadrangula	2	Seki and Polovina (2018) generic zooplankton			cladocera zooplankton (adult)	yes		1000 spheres/ml			1986	129															visual identification under microscope
206	Freshwater Zooplankton	Simocephalus vetulus		n/a			cladocera zooplankton (juvenile)	yes		1000 spheres/ml			1986	58															visual identification under microscope
207	Freshwater Zooplankton	Bosmina longirostris	2.7	Harding et al. (2018) mesoplankton			cladocera zooplankton (adult)	yes		800 spheres/ml			1986	249															visual identification under microscope
208	Freshwater Zooplankton	Bosmina longirostris	2.7	Harding et al. (2018) mesoplankton			cladocera zooplankton (adult)	yes		3000 spheres/ml			1986	180															visual identification under microscope
209	Freshwater Zooplankton	Bosmina longirostris	2.7	Harding et al. (2018) mesoplankton			cladocera zooplankton (juvenile)	yes		3000 spheres/ml			1986	81															visual identification under microscope
210	Freshwater Zooplankton	Eubosmina coregoni	2	n/a			cladocera zooplankton (adult)	yes		3000 spheres/ml			1986	185															visual identification under microscope
211	Freshwater Zooplankton	Eubosmina coregoni	2	n/a			cladocera zooplankton (juvenile)	yes		3000 spheres/ml			1986	86															visual identification under microscope
212	Freshwater Zooplankton	Chydorus sphaericus	2	Seki and Polovina (2018) generic zooplankton			cladocera zooplankton (adult)	yes		3000 spheres/ml			1986	233															visual identification under microscope
213	Freshwater Zooplankton	Diaphanosoma birgei		n/a			cladocera zooplankton (adult)	yes		3000 spheres/ml			1986	90															visual identification under microscope
214	Freshwater Zooplankton	Diaphanosoma birgei		n/a			cladocera zooplankton (adult)	yes		3000 spheres/ml			1986	77															visual identification under microscope
215	Freshwater Zooplankton	Brachionus calyciflorus	2.7	Harding et al. (2018) mesoplankton			planktonic rotifers	yes		4000 spheres/ml			1986	178															visual identification under microscope
216	Freshwater Zooplankton	Filinia terminalis	2	generic rotifer			planktonic rotifers	yes		3000 spheres/ml			1986	96															visual identification under microscope
217	Freshwater Zooplankton	Polyarthra vulgaris		n/a			planktonic rotifers	yes		3000 spheres/ml			1986																visual identification under microscope
218	Freshwater Zooplankton	Keratella cochlearis		n/a			planktonic rotifers	yes		3000 spheres/ml			1986																visual identification under microscope
219	Freshwater Zooplankton	Synchaeta pectinata		n/a			planktonic rotifers	yes		3000 spheres/ml			1986																visual identification under microscope
220	Freshwater Zooplankton	Notholca acuminata	2	Pasquaud et al. (2010) generic primary consumer base			planktonic rotifers	yes		3000 spheres/ml			1986																visual identification under microscope
222	Marine echinoid larvae (plutei)	Dendraster excentricus		n/a			planktonic feeder - larval stage 6	yes	Station Zoologique, France	10000 spheres/ml			1982	56															visual identification under microscope
223	Marine echinoid larvae (plutei)	Dendraster excentricus		n/a			planktonic feeder - larval stage 6	yes	Station Zoologique, France	11000 spheres/ml			1982	35															visual identification under microscope
224	Marine echinoid larvae (plutei)	Dendraster excentricus		n/a			planktonic feeder - larval stage 4	yes	Station Zoologique, France	30000 spheres/ml			1982	79															visual identification under microscope
225	Marine echinoid larvae (plutei)	Dendraster excentricus		n/a			planktonic feeder - larval stage 4	yes	Station Zoologique, France	30000 spheres/ml			1982	69															visual identification under microscope
226	Marine echinoid larvae (plutei)	Dendraster excentricus		n/a			planktonic feeder - larval stage 6	yes	Station Zoologique, France	30000 spheres/ml			1982	26															visual identification under microscope
227	Marine echinoid larvae (plutei)	Dendraster excentricus		n/a			planktonic feeder - larval stage 6	yes	Station Zoologique, France	30000 spheres/ml			1982	26															visual identification under microscope
228	Marine echinoid larvae (plutei)	Dendraster excentricus		n/a			planktonic feeder - larval stage 4	yes	Station Zoologique, France	30000 spheres/ml			1982	34															visual identification under microscope
229	Marine echinoid larvae (plutei)	Dendraster excentricus		n/a			planktonic feeder - larval stage 4	yes	Station Zoologique, France	10000 spheres/ml			1982	45															visual identification under microscope
230	Marine echinoid larvae (plutei)	Dendraster excentricus		n/a			planktonic feeder - larval stage 6	yes	Station Zoologique, France	10000 spheres/ml			1982	45															visual identification under microscope
231	Marine echinoid larvae (plutei)	Dendraster excentricus		n/a			planktonic feeder - larval stage 6	yes	Station Zoologique, France	10000 spheres/ml			1982	33															visual identification under microscope
232	Marine echinoid larvae (plutei)	Dendraster excentricus		n/a			planktonic feeder - larval stage 6	yes	Station Zoologique, France	6500 spheres/ml			1982	50															visual identification under microscope
233	Marine echinoid larvae (plutei)	Dendraster excentricus		n/a			planktonic feeder - larval stage 6	yes	Station Zoologique, France	6500 spheres/ml			1982	53															visual identification under microscope
235	Copepod (Crustacea)	Acartia clausi and Eurytemora herdmani	2.4	Morissette et al. (2006)			Marine Calanoida: Copepoda	yes		11600/ml			1978																uptake estimated on difference between particles in test system versus control
236	Copepod (Crustacea)	Acartia clausi and Eurytemora herdmani	2.4	Morissette et al. (2006)			Marine Calanoida: Copepoda	yes		10300/ml			1978																uptake estimated on difference between particles in test system versus control
237	Copepod (Crustacea)	Acartia clausi and Eurytemora herdmani	2.4	Morissette et al. (2006)			Marine Calanoida: Copepoda	yes		1210/ml			1978																uptake estimated on difference between particles in test system versus control
238	Copepod (Crustacea)	Acartia clausi and Eurytemora herdmani	2.4	Morissette et al. (2006)			Marine Calanoida: Copepoda	yes		1210/ml			1978																uptake estimated on difference between particles in test system versus control
239	Copepod (Crustacea)	Acartia clausi and Eurytemora herdmani	2.4	Morissette et al. (2006)			Marine Calanoida: Copepoda	yes		17200/ml			1978																uptake estimated on difference between particles in test system versus control
240	Copepod (Crustacea)	Acartia clausi and Eurytemora herdmani	2.4	Morissette et al. (2006)			Marine Calanoida: Copepoda	yes		5400/ml			1978																uptake estimated on difference between particles in test system versus control
242	Waterflea	Daphnia magna	2	Pasquaud et al. (2010) generic primary consumer base			cladocera zooplankton (adult)	yes		10000/ml			1982	9															visual identificatino using scanning electron microscopy
243	Waterflea	Daphnia magna	2	Pasquaud et al. (2010) generic primary consumer base			cladocera zooplankton (adult)	yes		1400000/ml			1982	9															visual identificatino using scanning electron microscopy
244	Waterflea	Daphnia magna	2	Pasquaud et al. (2010) generic primary consumer base			cladocera zooplankton (adult)	yes		15000000/ml			1982	9															visual identificatino using scanning electron microscopy
270	Waterflea	Daphnia cucullata	2	Pasquaud et al. (2010) generic primary consumer base			Cladocera zooplankton	yes	Institute of Limnology, Uppsala University	3400/ml to 11300/ml				1988													Beads were counted in individual animals after having dissolved them in concentrated sulphuric acid		Visual identification under microscope
271	Cladocera	Bosmina coregoni	2.7	Harding et al. (2018) mesoplankton			mesozooplankton	yes	Institute of Limnology, Uppsala University	3400/ml to 11300/ml				1988													Beads were counted in individual animals after having dissolved them in concentrated sulphuric acid		Visual identification under microscope
272	Freshwater zooplankton	Chydorus sphaericus	2	Seki and Polovina (2018) generic zooplankton			Cladocera zooplankton	yes	Institute of Limnology, Uppsala University	3400/ml to 11300/ml				1988													Beads were counted in individual animals after having dissolved them in concentrated sulphuric acid		Visual identification under microscope
273	Freshwater zooplankton	Diaphanosoma brachyurum		n/a			Cladocera zooplankton	yes	Institute of Limnology, Uppsala University	3400/ml to 11300/ml				1988													Beads were counted in individual animals after having dissolved them in concentrated sulphuric acid		Visual identification under microscope
274	Freshwater zooplankton	Eudiaptomus gracilis		n/a			copepod zooplankton (adult female)	yes	Institute of Limnology, Uppsala University	3400/ml to 11300/ml				1988													Beads were counted in individual animals after having dissolved them in concentrated sulphuric acid		Visual identification under microscope
423	Sand dollar	Dendraster excentricus		n/a			Planktonic larvae	yes	Friday Harbor Laboratories, San Juan Island, Washington	2-20beads/microliter			1991-1992																Visual identification under microscope (400x)
425	Tubeworm	Galeolaria caespitosa	2	Lavoie et al. (2010) - generic mollusca			Trocophore larvae	yes	Dauphin Island Sea Laboratory, Adelaide, Australia	5microspheres/microlitre			1997																Visual identificatin under compound microscope (200x)
432	Blue mussel	Mytilus edulis	2.1	Lavoie et al. (2010)			Marine benthic bivalve	yes	School of Biological Sciences, University of Plymouth, UK	15000 particles			2008																Zeiss LSM confocal microscope
445	Amphipods	Orchestia gammarellus		n/a				yes	University of Plymouth	1 g of microscopic plastic per individual			2003	15															visual identification under microscope
446	Lugworms	Arenicola marina	2	Pasquaud et al. (2010)_benthic base level			marine polychaete worm	yes	University of Plymouth	1.5 g of microplastic/L			2003	15															visual identification under microscope
447	Northern rock barnacle	Semibalanus balanoides		n/a				yes	University of Plymouth	1 g of microplastic/L			2003	150															visual identification under microscope
449	Sea cucumbers	Holothuria floridana		n/a			Deposit-feeding Benthic holothurians	yes	Department of Biology, Saint Joseph's University, Pensylvannia	10.0g PVC framents			2005-2006	6															visual identification under microscope
450	Sea cucumbers	Holothuria grisea		n/a			Deposit-feeding Benthic holothurians	yes	Department of Biology, Saint Joseph's University, Pensylvannia	10.0g PVC framents			2005-2006	16															visual identification under microscope
451	Sea cucumbers	Cucumaria frondosa		n/a			Deposit-feeding Benthic holothurians	yes	Department of Biology, Saint Joseph's University, Pensylvannia	10.0g PVC framents			2005-2006	15															visual identification under microscope
452	green sea cucumber	Thyonella gemmata		n/a			Deposit-feeding Benthic holothurians	yes	Department of Biology, Saint Joseph's University, Pensylvannia	10.0g PVC framents			2005-2006	10															visual identification under microscope
454	Sea cucumbers	Holothuria floridana		n/a			Deposit-feeding Benthic holothurians	yes	Department of Biology, Saint Joseph's University, Pensylvannia	65.0g PVC pellets			2005-2006	23															visual identification under microscope
455	Sea cucumbers	Holothuria grisea		n/a			Deposit-feeding Benthic holothurians	yes	Department of Biology, Saint Joseph's University, Pensylvannia	65.0g PVC pellets			2005-2006	14															visual identification under microscope
456	Sea cucumbers	Cucumaria frondosa		n/a			Deposit-feeding Benthic holothurians	yes	Department of Biology, Saint Joseph's University, Pensylvannia	65.0g PVC pellets			2005-2006	13															visual identification under microscope
457	green sea cucumber	Thyonella gemmata		n/a			Deposit-feeding Benthic holothurians	yes	Department of Biology, Saint Joseph's University, Pensylvannia	65.0g PVC pellets			2005-2006	10															visual identification under microscope
459	Sea cucumbers	Holothuria floridana		n/a			Deposit-feeding Benthic holothurians	yes	Department of Biology, Saint Joseph's University, Pensylvannia	2.0g nylon line fragments			2005-2006	24															visual identification under microscope
460	Sea cucumbers	Holothuria grisea		n/a			Deposit-feeding Benthic holothurians	yes	Department of Biology, Saint Joseph's University, Pensylvannia	2.0g nylon line fragments			2005-2006	16															visual identification under microscope
461	Sea cucumbers	Cucumaria frondosa		n/a			Deposit-feeding Benthic holothurians	yes	Department of Biology, Saint Joseph's University, Pensylvannia	2.0g nylon line fragments			2005-2006	14															visual identification under microscope
462	green sea cucumber	Thyonella gemmata		n/a			Deposit-feeding Benthic holothurians	yes	Department of Biology, Saint Joseph's University, Pensylvannia	2.0g nylon line fragments			2005-2006	10															visual identification under microscope
479	Blue mussel	Mytilus edulis	2.1	Lavoie et al. (2010)			Marine benthic bivalve	yes	Institute of Marine Sciences, University of Portsmouth	411 million polystyrene microspheres																			visual identification
480	Shore crab	Carcinus maenas	3.8	Lavoie et al. (2010) read-across from snow crab				yes	Institute of Marine Sciences, University of Portsmouth	contaminated mussels																			visual identification under microscope
487	Atlantic menhaden	Brevoortia tyrannus	3.2	Fishbase.org			Marine pelagic fish	yes	Southeast Fisheries Science Center Beaufort Laboratory	10min to 19h			1988-1989																visual identification
488	Pinfish	Lagodon rhomboides	4.4	Fishbase.org			Marine demersal fish	yes	Southeast Fisheries Science Center Beaufort Laboratory	10min to 19h			1988-1989																visual identification
489	Spot croaker	Leiostomus xanthurus	3.2	Fishbase.org			Marine demersal fish	yes	Southeast Fisheries Science Center Beaufort Laboratory	10min to 19h			1988-1989																visual identification
490	Striped mullet	Mugil cephalus	2.5	Fishbase.org			Marine benthopelagic fish	yes	Southeast Fisheries Science Center Beaufort Laboratory	10min to 19h			1988-1989																visual identification
491	Southern flounder	Paralichthys lethostigma	3.5	Fishbase.org			Marine fish	yes	Southeast Fisheries Science Center Beaufort Laboratory	10min to 19h			1988-1989																visual identification
492	Flounder	*Paralichthys spp.	3.5	Fishbase.org			Marine fish	yes	Southeast Fisheries Science Center Beaufort Laboratory	10min to 19h			1988-1989																visual identification
635	Marine copepod	Calanus pacificus	3.3	Seki and Polovina (2018) generic copepod			Marine copepod	yes	Department of Oceanography, University of Washington, Seattle	500 particles/ml			1977	25	25				25		adult								size-frequency distribution determined by counting and measuring on a hemocytometer, visual identification of egested spheres determined using a microscope
636	Marine copepod	Calanus pacificus	3.3	Seki and Polovina (2018) generic copepod			Marine copepod	yes	Department of Oceanography, University of Washington, Seattle	500 particles/ml			1977	25	25				25		adult								size-frequency distribution determined by counting and measuring on a hemocytometer, visual identification of egested spheres determined using a microscope
637	Marine copepod	Calanus pacificus	3.3	Seki and Polovina (2018) generic copepod			Marine copepod	yes	Department of Oceanography, University of Washington, Seattle	500 particles/ml			1977	25	25				25		adult								size-frequency distribution determined by counting and measuring on a hemocytometer, visual identification of egested spheres determined using a microscope
638	Marine copepod	Calanus pacificus	3.3	Seki and Polovina (2018) generic copepod			Marine copepod	yes	Department of Oceanography, University of Washington, Seattle	500 particles/ml			1977	25	25				25		adult								size-frequency distribution determined by counting and measuring on a hemocytometer, visual identification of egested spheres determined using a microscope
640	Salps	Pegea bicaudata		n/a			Marine copepod	yes	Woods Hole Oceanographic Institution, Woods Hole, MA	1000 particles/ml			1990
641	Salps	Pegea confoederata		n/a			Marine copepod	yes	Woods Hole Oceanographic Institution, Woods Hole, MA	1000 particles/ml			1990
642	Salps	Salpa aspera		n/a			Marine copepod	yes	Woods Hole Oceanographic Institution, Woods Hole, MA	1000 particles/ml			1990
643	Salps	Cyclosalpa polae		n/a			Marine copepod	yes	Woods Hole Oceanographic Institution, Woods Hole, MA	1000 particles/ml			1990
645	Blue mussel	Mytilus edulis	2.1	Lavoie et al. (2010)			Marine benthic bivalve	yes	Wageningen University	0.1 g/L			2012	18	18		18	100											Quantification using coloured particles coupled with UV-VIS spectrometry, as well as visual identification in mussel tissue using microscopy
646	Blue mussel	Mytilus edulis	2.1	Lavoie et al. (2010)			Marine benthic bivalve	yes	Wageningen University	0.2 gl/L			2012	4	4		4	100											Quantification using coloured particles coupled with UV-VIS spectrometry, as well as visual identification in mussel tissue using microscopy
647	Blue mussel	Mytilus edulis	2.1	Lavoie et al. (2010)			Marine benthic bivalve	yes	Wageningen University	0.3 g/L			2012	4	4		4	100											Quantification using coloured particles coupled with UV-VIS spectrometry, as well as visual identification in mussel tissue using microscopy
649	Blue mussel	Mytilus edulis	2.1	Lavoie et al. (2010)			Marine benthic bivalve	yes	Rankin Laboratory, Department of Marine Sciences, University of Connecticut	13000 particles/ml			2009														Fecal pellts were separated and digested using NaOH		Concentration of particles determined using fluorescent spectrophotmetry and a 9-point linear calibration curve
650	Oyster	Crassostrea virginica	2	SeaLifeBase			Benthic bivalve	yes	Rankin Laboratory, Department of Marine Sciences, University of Connecticut	13000 particles/ml			2009														Fecal pellts were separated and digested using NaOH		Concentration of particles determined using fluorescent spectrophotmetry and a 9-point linear calibration curve
652	Blue mussel	Mytilus edulis	2.1	Lavoie et al. (2010)			Marine benthic bivalve	yes	University of Basel, Switzerland	2.5g/L			2009	500															visual identification under polarized light microscopy
658	Lugworm	Arenicola marina	2	Pasquaud et al. (2010)_benthic base level			marine polychaete worm	yes	Wageningen University	0-100 g PS/L sediment			2012																visual identification under microscope
698	Sandhopper	Talitrus saltator		n/a			Supralittoral arthropod	yes	Dipartimento di Biologia, Universita di Firenze, Italy	10% particles added to food			2010																visual identification under microscope
748	Copepod (Crustacea)	Acartia spp	2.4	Morissette et al. (2006)			Marine Calanoida: Copepoda	yes	Finnish Environment Institute, Marine Research Centre	1000 microspheres/mL	3			27	27		9	33.3333											Visual identification with an inverted epifluoresence microscope under blue excitation light
749	Copepoda	Limnocalanus macrurus		n/a			mesozooplankton	yes	Finnish Environment Institute, Marine Research Centre	1000 microspheres/mL	3			5	5		1	20											Visual identification with an inverted epifluoresence microscope under blue excitation light
750	Ciliata	Tintinnopsis lobiancoi		n/a			mesozooplankton	yes	Finnish Environment Institute, Marine Research Centre	1000 microspheres/mL	3			20	20		11	55											Visual identification with an inverted epifluoresence microscope under blue excitation light
751	Copepod (Crustacea)	Acartia spp	2.4	Morissette et al. (2006)			Marine Calanoida: Copepoda	yes	Finnish Environment Institute, Marine Research Centre	2000 microspheres/mL	3			42	42		12	28.5714											Visual identification with an inverted epifluoresence microscope under blue excitation light
752	Copepoda	Eurytemora affinis		n/a			mesozooplankton	yes	Finnish Environment Institute, Marine Research Centre	2000 microspheres/mL	3			23	23		11	47.8261											Visual identification with an inverted epifluoresence microscope under blue excitation light
753	Copepoda	Eurytemora affinis		n/a			mesozooplankton	yes	Finnish Environment Institute, Marine Research Centre	2000 microspheres/mL	12			122	122		82	67.2131											Visual identification with an inverted epifluoresence microscope under blue excitation light
754	Copepoda	Limnocalanus macrurus		n/a			mesozooplankton	yes	Finnish Environment Institute, Marine Research Centre	2000 microspheres/mL	3			8	8		0	0											Visual identification with an inverted epifluoresence microscope under blue excitation light
755	Cladocera	Bosimina coregoni	2.7	Harding et al. (2018) mesoplankton			mesozooplankton	yes	Finnish Environment Institute, Marine Research Centre	2000 microspheres/mL	3			1	1		1	100											Visual identification with an inverted epifluoresence microscope under blue excitation light
756	Cladocera	Evadne nordmannii		n/a			mesozooplankton	yes	Finnish Environment Institute, Marine Research Centre	2000 microspheres/mL	3			2	2		0	0											Visual identification with an inverted epifluoresence microscope under blue excitation light
757	Polychaeta	*Marenzelleria spp	2	Generic polychaete			mesozooplankton	yes	Finnish Environment Institute, Marine Research Centre	2000 microspheres/mL	3			17	17		14	82.3529											Visual identification with an inverted epifluoresence microscope under blue excitation light
758	Rotifera	Synchaeta spp		n/a			mesozooplankton	yes	Finnish Environment Institute, Marine Research Centre	2000 microspheres/mL	3			150	150		27	18											Visual identification with an inverted epifluoresence microscope under blue excitation light
759	Mysida	Neomysis integer		n/a			Littoral macrozooplankton	yes	Finnish Environment Institute, Marine Research Centre	2000 microspheres/mL	3			9	9		9	100											Visual identification with an inverted epifluoresence microscope under blue excitation light
760	Ciliata	Tintinnopsis lobiancoi		n/a			mesozooplankton	yes	Finnish Environment Institute, Marine Research Centre	2000 microspheres/mL	3			20	20		17	85											Visual identification with an inverted epifluoresence microscope under blue excitation light
761	Copepod (Crustacea)	Acartia spp	2.4	Morissette et al. (2006)			Marine Calanoida: Copepoda	yes	Finnish Environment Institute, Marine Research Centre	10000 microspheres/mL	3			16	16		10	62.5											Visual identification with an inverted epifluoresence microscope under blue excitation light
762	Copepoda	Limnocalanus macrurus		n/a			mesozooplankton	yes	Finnish Environment Institute, Marine Research Centre	10000 microspheres/mL	3			7	7		3	42.8571											Visual identification with an inverted epifluoresence microscope under blue excitation light
763	Cladocera	Bosimina coregoni	2.7	Harding et al. (2018) mesoplankton			mesozooplankton	yes	Finnish Environment Institute, Marine Research Centre	10000 microspheres/mL	3			1	1		1	100											Visual identification with an inverted epifluoresence microscope under blue excitation light
764	Ciliata	Tintinnopsis lobiancoi		n/a			mesozooplankton	yes	Finnish Environment Institute, Marine Research Centre	10000 microspheres/mL	3			20	20		17	85											Visual identification with an inverted epifluoresence microscope under blue excitation light
765	Mysid shrimp	Mysis mixta	2.3	Hobson (1993)			Pelagic macrozooplankton	yes	Finnish Environment Institute, Marine Research Centre	trophic transfer	3			1	1		0	0											Visual identification with an inverted epifluoresence microscope under blue excitation light
766	Mysid shrimp	Mysis relicta	2.3	Hobson (1993)			Pelagic macrozooplankton	yes	Finnish Environment Institute, Marine Research Centre	trophic transfer	3			4	4		4	100											Visual identification with an inverted epifluoresence microscope under blue excitation light
778	Amphipod	Hyallea azteca		n/a			Amphipod	yes	Clemson Univeristy, South Carolina	0-100000 particles/mL																		Visual identification using a Leica SP8X multiphoton spectral confocal microscope
779	Amphipod	Hyallea azteca		n/a			Amphipod	yes	Clemson Univeristy, South Carolina	0-90 fibers/mL																		Visual identification manually under microscope
781	Amphipod	Allorchestes compressa	3.9	n/a			detritivorous marine amphipod	yes	RMIT University, Melbourne	0.1g microplastic			2013	15	15				15								Amphipods digested in 1mL 4N KOH solution for 12 h		visual identification under microscope of pooled samples for each time point
783	Sea urchin (larvae)	Tripneustes gratilla		n/a			Planktotrophic marine larvae	yes	National Marine Science Centre, Southern Cross University, New South Wales	1-300 spheres/mL			2013								7d old larvae								visual identification under microscope
784	Sea urchin (larvae)	Tripneustes gratilla		n/a			Planktotrophic marine larvae	yes	National Marine Science Centre, Southern Cross University, New South Wales	300 spheres with and without food			2013	35			11	31.4286			7d old larvae								visual identification under microscope
786	Shore Crab	Carcinus Maenas	3.8	Lavoie et al. (2010) read-across from snow crab				yes	University of Exeter	40000 to 940000 microspheres/L																			visual identification via coherent Raman Sattering Microscopy
787	Shore Crab	Carcinus Maenas	3.8	Lavoie et al. (2010) read-across from snow crab				yes	University of Exeter	fed by contaminated mussels										42									visual identification via coherent Raman Sattering Microscopy
791	Harpacticoid copepod	Tigriopus japonicus		n/a			copepod	yes	Korea Institute of Ocean Science and Technology, South Korea	9.1e11/mL for 0.05micron; 9.1e8/mL for 0.5micron; 5.25e5/mL for 6micron			2013																visual identification under fluorescent microscope
793	Pacific oysters (larvae)	Crassostrea gigas	2	SeaLifeBase			Marine benthic bivalve	yes	University of Exeter	1000particles/mL			2015								3, 10, and 24 days post fertilization								visual identification under microscope (x10) and wth fluorescent microscope
795	Marine copepod	Calanus helgolandicus	3.3	Seki and Polovina (2018) generic copepod			Marine pelagic copepod	yes	University of Exeter	75 beads/mL											Adult female								visual identification under microscope
904	Marine isopod	Idotea emarginata		n/a				yes		Low and high doses: 12 or 120 microbreads/mg food and 20 or 350 PE-fragments/mg and 0.3 mg fibers/g food																	After feeding, the isopods were frozen with liquid nitrogen and the digestive tract removed and separted into stomach, midgut and gut.	Samples analyzed using a fluorescence binocular
1056	Coral polyps	Dipsastraea pallida		n/a			Marine coral	yes	College of Marine and Environmental Sciences, James Cook University, Australia	395mg/L		Corals collected from Great Barrier Reef	2013	114	114		24	21.0526											Visual identification of dosed particles following exposure experiment
1085	Giant larvaceans	Bathochordaeus stygius	2	Pasquaud et al. (2010)_benthic base level			Marine filter feeder	yes		Bladder concentrations at 1.25g/cm3 used to dose insitu feeding of larvacean, dosing condued using a ROV DeepPIV dye injector		Monterey Bay, California	2016	25	25		11	44									After feeding animals the animal was collected using a detritus sampler and transferred to a separate container overnight for 12 hours, fecal pellets were then collecte and imaged. Animals were then preserved in formalin for additional analysis of partic
1309	Daphnia	Daphnia magna	2	Pasquaud et al. (2010) generic primary consumer base			Cladocera zooplankton	yes	Institute of Environmental Sustainability, Loyola University, Chicago	Three different exposures plus a control: about 2x10^6, 4x10^6, and 7.5x10^6 particles/L																		Verification and quantification of ingestion by D. magna at both 5-d and 21-d exposures by microscope, as well as analysis of digested whole organisms with 50%HNO3 at 50degC for 3h. Digestate was filtered and the number of microplastic particles quantif
1328	Ribbed mussel	Geukensia demissa		n/a			Marine benthic bivalve	yes		0.167 g/L of 5micron Visiblex red-color-dyed polystyrene spherules; 3.3 g/L of 25-300micron spheres
1331	Blue mussel	Mytilus edulis	2.1	Lavoie et al. (2010)			Marine benthic bivalve	yes		1000 particles/ml (10micron microspheres) 1.97 particles/ml (polyester fibres)
1339	Rainbow trout	Oncorhynchus mykiss	4.1	Fishbase.org			Freshwater benthopelagic fish	yes	University of Copenhagen	all particle sizes at 200000 particles/L				72	72						Fingerling stage				Pretreatment of beads wit Tween 20 to disperse beads and prevent aggregation			MP concentration in fish tanks was confirmed by microscopic analysis of 5 subsamples
1340	Zebrafish	Danio rerio	3.1	Fishbase.org			Freshwater Benthopelagic fish	yes	University of Copenhagen	all particle sizes at 200000 particles/L				72	72						6-month old				Pretreatment of beads wit Tween 20 to disperse beads and prevent aggregation			MP concentration in fish tanks was confirmed by microscopic analysis of 5 subsamples
1423	Palm ruff (juvenile)	Seriolella violacea	3.5	Fishbase.org			Marine pelagic fish	yes	Facultad Ciencias del Mar, Universidad Catolica del Norte, Chile	10 food pellets and 2 microplastics of one of four colours introduced to fish to eat			2016	200							4 month old juvenile			Lab-based study used to assess the potential for fish to ingest microplastic, mistaking it for food, and to assess if different colours of microplastic lead to differences in uptake. Fish were fed 5times more food then pellets to mimic environmentally re					Fish that ingetsed at least one microplastic particle were removed from the experimental take and placed in a depuration tank to assess time to egest the particle.
1453	Blue mussel	Mytiluls edulis	2.1	Lavoie et al. (2010)			Marine benthic bivalve	yes	Bigelow laboratory for Ocean Science/Shaw Institute, Maine	3-30 particles/mL		Wild caught mussels used in study, originating from Salt Pond, Blue Hill, Maine		25
1482	Stony Sea-urchin larva	Paracentrotus lividus	2.4	SeaLifeBase			Marine benthic echinidae	yes	Departamento de Ecoloxia e Bioloxia Animal, Universidade de Vigo, Spain	1, 10 mg/L																		PE MP are distinguished from microalgae using polarized light microscopy
1504	Mediterranean mussel	Mytilus galloprovincialis	2.1	Lavoie et al. (2010) - generic bivalvia			Marine benthic bivalve	yes	Centro Oceanografico de Murica, San Pedro del Pinatar, Spain	2 and 4 mm3/L	4														biodeposits and digestive gland samples were collected and digested using H2O2 (33% w:v) followed by KOH (85%). Method was tested for %recovery
1526	Mediterranean mussel	Mytilus galloprovincialis	2.1	Lavoie et al. (2010) - generic bivalvia			Marine benthic bivalve	yes	Marine and Environmental Sciences Centre, Caparica, Portugal	10 particles/mL and 1000 particles/mL
1535	Zebrafish	Danio rerio	3.1	Fishbase.org			Freshwater Benthopelagic fish	yes	Department of Environmental Health Science, Konkuk University, Seoul, Korea	10 - 20 mg of MPs at time of feeding (approx. 1000 - 2000 particles)
1557	Brine Shrimp	Artemia franciscana	3.6	Lavoie et al. (2010) generic shrimp			Marine decapod crustacean	yes	Interdisciplinary Centre of Marine and Environmental Research, University of Porto, Portugal	0.4, 0.8, 1.6 mg/L of spherical polymer microparticles
1561	Marine copepod	Calanus helgolandicus	3.3	Seki and Polovina (2018) generic copepod			Marine zooplankton	yes	Plymouth marine laboratory	100 microfibres/mL			2017
1563	Blue mussel	Mytilus edulis	2.1	Lavoie et al. (2010)			Marine benthic bivalve	yes		5 beads/L or 100 beads/L														Two mussels per tank, one assessed for depuration the other digested to assess internal distribution of microplastic	Mussel tissue was processed using an enzymatic digestion method aimed at characterizing/quantifying a mass balance of particle uptake and depuration
1618	Sea anemones	Aiptasia pallida (Exaiptasia pallida)		n/a			Marine cnidarians/coral	yes	Pringle Laboratory, Department of Genetics, Stanford University	10mg microfibre/L or 120 microfibres/L
1629	Giant African snail	Achatina fulica	2	Morissette et al. (2006) approximated to molluscs			Achatinidae gastropod	yes	School of Ecological and Environmental Sciences, East China Normal University, Shanghai	0.01-0.71 g/Kg d.w. soil
1653	Brine Shrimp	Artemia parthenogenetica	3.6	Lavoie et al. (2010) generic shrimp			Marine decapod crustacean	yes	Key Laboratory for Ecological Environment in Coastal Areas, National Marine Environmental Monitoring Center, Dalian, China	0.1, 1, 10, 100, 1000, and 10000 particles/mL
1655	Salps	Salpa fusiformis		n/a			Marine pelagic zooplankton	yes	Earth and Ocean Sciences, National University of Ireland Galway	2-2100 partcicles (units unclear)
1663	Water flea	Ceriodaphnia dubia	2	Seki and Polovina (2018) generic zooplankton			Cladocera zooplankton	yes	Australian Rivers Institute, Griffith School of Environment, Griffith University, Gold Coast, Australia	Acute exposures between 0.5 to 16mg/Lof Beads and 0.125 to 4mg/L for fibres: Chronic exposures from 62.5 to 2000microg/L for PE beads and 31.25 to 1000microg/L for fibres or from about 2100 to 67000 particles/L.
1673	Freshwater amphipod	Gammarus pulex		n/a				yes	Department of Aquatic Ecotoxicology, Goethe-University Frankfurt	0.4, 40 and 4000 particles/mL											Juveniles (6-9mm) and adults (12-17mm)tested
1675	Marine medaka	Oryzias melastigma	3.3	Fishbase.org			Freshwater benthopelagic fish	yes	Department of Marine Chemistry, National Marine Environmental Monitoring Center, Dalian, China	10^5 particles/L
1682	Beach hoppers	Platorchestia smithi		n/a			marine amphipod	yes		Sediment contaminated with 3.8% (Dry weight) aged/PAH contaminated microspheres
1683	Krefft's frillgobies	Bathygobius krefftii	3.5	Fishbase.org			Marine demersal fish	yes		Contaminated beach hoppers (25 every 2 days)
1705	Pacific oyster	Crassostrea gigas	2	SeaLifeBase			Marine benthic bivalve	yes	Laboratoire des Sciences de l'Environnement Marin, UBO-CNRS-Institute Francais de Recherche pour l'Exploitation de la Mer-Institute de Recherche pour le Developpment, Plouzane, France	2000 and 120 beads/mL for 2 and 6 micron particles respectively
1707	Waterflea	Daphnia magna	2	Pasquaud et al. (2010) generic primary consumer base			Cladocera zooplankton	yes	Goethe University Frankfurt, Department Aquatic Ecotoxicology, Frankfurt, Germany	3, 30, 300, 3000 particles/mL
1708	Diptera aquatic larvae	Chironomous riparius	2.3	Lavoie et al. (2010) generic amphipod			Freshwater benthic invertebrate	yes	Goethe University Frankfurt, Department Aquatic Ecotoxicology, Frankfurt, Germany	3, 30, 300, 3000 particles/mL
1709	Freshwater snail	Physella acuta		n/a				yes	Goethe University Frankfurt, Department Aquatic Ecotoxicology, Frankfurt, Germany	3, 30, 300, 3000 particles/mL
1710	Blackworm	Lumbriculus variegatus	2	Generic invertebrate			Benthic invertebrate	yes	Goethe University Frankfurt, Department Aquatic Ecotoxicology, Frankfurt, Germany	3, 30, 300, 3000 particles/mL
1711		Gammarus pulex		n/a				yes	Goethe University Frankfurt, Department Aquatic Ecotoxicology, Frankfurt, Germany	3, 30, 300, 3000 particles/mL
1715	Water flea	Daphnia magna	2	Pasquaud et al. (2010) generic primary consumer base			Cladocera zooplankton	yes	School of Life Sciences, Edinburgh Napier University, Edinburgh, Scotland.	2microgram/L
1717	Water flea	Daphnia magna	2	Pasquaud et al. (2010) generic primary consumer base			Cladocera zooplankton	yes	Department of Aquatic Ecotoxicology, Faculty of Biological Sciences, Goethe University, Frankfurt	2microgram/L
1731	Amphipods	Gammarus pulex		n/a				yes	Aquatic Ecology and Water Quality Management group, Wageningen University & Research, The Netherlands	Sediment dosed with 0.1, 1, 5, 10, 20, 30, 40% plastic weight in the total sediment mixture
1732	Amphipods	Hyalella azteca		n/a			Amphipod	yes	Aquatic Ecology and Water Quality Management group, Wageningen University & Research, The Netherlands	Sediment dosed with 0.1, 1, 5, 10, 20, 30, 40% plastic weight in the total sediment mixture
1733	Waterlouse	Asellus aquaticus	2	Pasquaud et al. (2010)_benthic base level			Isopod	yes	Aquatic Ecology and Water Quality Management group, Wageningen University & Research, The Netherlands	Sediment dosed with 0.1, 1, 5, 10, 20, 30, 40% plastic weight in the total sediment mixture
1734	bivalve	Sphaeroma curtum		n/a				yes	Aquatic Ecology and Water Quality Management group, Wageningen University & Research, The Netherlands	Sediment dosed with 0.1, 1, 5, 10, 20, 30, 40% plastic weight in the total sediment mixture
1735	Benthic worm	Lumbriculus variegatus	2	Generic invertebrate			Benthic invertebrate	yes	Aquatic Ecology and Water Quality Management group, Wageningen University & Research, The Netherlands	Sediment dosed with 0.1, 1, 5, 10, 20, 30, 40% plastic weight in the total sediment mixture
1736	Benthic worm	*Tubifex spp.		n/a				yes	Aquatic Ecology and Water Quality Management group, Wageningen University & Research, The Netherlands	Sediment dosed with 0.1, 1, 5, 10, 20, 30, 40% plastic weight in the total sediment mixture
1744	Waterflea	Daphnia magna	2	Pasquaud et al. (2010) generic primary consumer base			Cladocera zooplankton	yes	Department of Environmental Science and Analytical Chemistry, Stockholm University, Stockholm.	100 to 2.25x10^5 particles/mL
1778	Zebrafish	Danio rerio	3.1	Fishbase.org			Freshwater Benthopelagic fish	yes	State key laboratory of Pollution Control and Resource Reuse, School of Environment, Nanjing University, China	2.9x10^5 particles/mL for 5micron and 4.5 particles/mL for 20micron
1821	Littoral mysids	*Praunus sp.		n/a				yes	Marine Research Centre, Finnish Environmental Institute, Helsinki, Finland	250 particles/L	3			36			8	22.2222
1827	Waterflea	Daphnia magna	2	Pasquaud et al. (2010) generic primary consumer base			Freshwater zooplankton crustacean	yes	University of Ljubljana, Biotechnical Faculty, Ljubljana, Slovenia	66400 to 531300 fibers/L
1834	West African clawed frog (Tadpole)	Xenopus tropicalis		n/a				yes	State Key Laboratory of Estuarine and Coastal Research, East China Normal University, Shanghai, China	10, 1000, 10000 particles/mL (1micron); 0.1, 10 and 1000 particles/mL (10micron)
1878	Common periwinkle	Littorina littorea	2.3	Lavoie et al. (2010)			Marine Gastropoda	yes	Alfred Wegener Institute, Helmholtz Centre for Polar and Marine Research, Bremerhaven, Germany	PS beads 1.39 to 55.65 particles/mL; Fragments 1.1 to 56.95 particles/mL; Fibres 0.005 to 0.026 mg/mL
1880	Goldfish	Carassius auratus	2	Fishbase.org			reshwater Benthopelagic fish	yes	Great Lakes Institute for Environmental Research, University of Windsor, Windsor Canada	feed pellets were dosed with either 50 microbeads or 50 microfibres
1935	Coral polyps	Astrangia poculata		n/a				yes	Duke University, Beaufort, North Carolina, USA	500mg of either unfouled or bio-fouled plastic were introduced into feeding chambers of 1.62L
1948	Striped mullet	Mugil cephalus	2.5	Fishbase.org			Marine benthopelagic fish	yes	Dipartimento di Scienze della Vita e dell'Ambient, Universita Politecnica delle Marche, Ancona, Italy	33.75mg/L corresponding to 2500 particles/L for 0.1 and 1mm PE and PS particles
1957		Artemia sp.	3.6	Lavoie et al. (2010) generic shrimp			Marine decapod crustacean	yes	Aquatic Ecology and Toxicology, Center for Organismal Studies, University of Heidelberg, Heidelberg, Germany	1.2x10^6 particles of 10, 20, 1 and 5micron particles
1958	Zebrafish	Danio rerio	3.1	Fishbase.org			Freshwater Benthopelagic fish	yes	Aquatic Ecology and Toxicology, Center for Organismal Studies, University of Heidelberg, Heidelberg, Germany	After 6 and 24h Artemia nauplii that had accumulated plastic were fed to zebrafish
1963	Waterflea	Daphnia magna	2	Pasquaud et al. (2010) generic primary consumer base			Cladocera zooplankton	yes	Environmental Technology Department, Foundation for Scientific and Industrial Research Materials and Chemistry, Trondheim, Norway	1mg/L of fluorescent plastic nano-particles
1965	Fiddler crab	Uca rapax	2.9	SeaLifeBase			Benthic decapoda	yes	Programa de Pós-Graduação em Dinâmica dos Oceanos e da Terra, Universidade Federal Fluminense, Av Gen. Milton Tavares de Souza s/n, Praia Vermelha CEP 24210-346, Niterói, Rio de Janeiro, Brazil	108 to 1000mg plastic fragments/kg dry sediment (0.1% to 1% volume share, suggested to be environmentally relevant)
1967	Common goby (juveniles)	Pomatoschistus microps	3.3	Fishbase.org			Marine demersal fish	yes	Institute of Biomedical Sciences of Abel Salazar, University of Porto, Department of Population Studies, Laboratory of Ecotoxicology, Rua de Jorge Viterbo Ferreira, 228, 4050-313 Porto, Portugal	30 polyethylene microplastic particles along or 15 microplastic particles combined with 15 Artemia franciscana (prey)
1981	algae	Chlamydomonas reinhardtii	1	Primary producer			Primary producer	yes	Department of Environmental Health Science, Konkuk University, 120 Neungdong-ro, Gwangjin-gu, Seoul, 05029, Korea	50 mg/L
1982	Waterflea	Daphnia magna	2	Pasquaud et al. (2010) generic primary consumer base			Cladocera zooplankton	yes	Department of Environmental Health Science, Konkuk University, 120 Neungdong-ro, Gwangjin-gu, Seoul, 05029, Korea	Fed on contaminated algae
1983	Chinese rice fish	Oryzias sinensis	2.7	Fishbase.org			Freshwater benthopelagic fish	yes	Department of Environmental Health Science, Konkuk University, 120 Neungdong-ro, Gwangjin-gu, Seoul, 05029, Korea	Fed on contaminated D. magna
1984	Dark chub	Nipponocypris temminckii	2.8	Fishbase.org			Marine benthopelagic fish	yes	Department of Environmental Health Science, Konkuk University, 120 Neungdong-ro, Gwangjin-gu, Seoul, 05029, Korea	Fed on contaminated O. sinensi
2024	Antractic Krill	Euphausia superba	2.3	SeaLifeBase			Marine epipelagic zooplankton	yes	Environmental Futures Research Institute, Southern Ocean Persistent Organic Pollutants Program, Griffith School of Environment, Griffith University, Nathan, Australia	Diet includes 20%plastic (29 beads/mL)
2026	Nile tilapia	Oreochromis niloticus	2	Fishbase.org			Freshwater benthopelagic fish	yes	School of Environmental and Civil Engineering, Jiangnan University, Wuxi China	1.8x10^6 to 1.8x10^8 particles/mL
2030	mussel	Perna perna	2.1	Lavoie et al. (2010) - generic bivalvia			Marine benthic bivalve	yes	University of São Paulo, Oceanographic Institute (IO), Department of Biological Oceanography – Praça do Oceanográfico, 191, 05508-120, Cidade Universitária, São Paulo, São Paulo, Brazil	4.4x10^10 particles
2031	Swimming crab	Callinectes ornatus	3.8	Lavoie et al. (2010) read-across from snow crab			Marine decapod crustacean	yes	University of São Paulo, Oceanographic Institute (IO), Department of Biological Oceanography – Praça do Oceanográfico, 191, 05508-120, Cidade Universitária, São Paulo, São Paulo, Brazil	Contaminated mussels (estimated at 10000 particles of PVC during the study)
2032	Puffer fish	Sphoeroides greeleyi	3.5	Fishbase.org			Marine reef-associated fish	yes	University of São Paulo, Oceanographic Institute (IO), Department of Biological Oceanography – Praça do Oceanográfico, 191, 05508-120, Cidade Universitária, São Paulo, São Paulo, Brazil	Contaminated mussels (estimated at 10000 particles of PVC during the study)
1	Harbour Seals	Phoca vitulina	4.5	SeaLifeBase			Aquatic mammal					Texel, Netherlands		107		107	12	11.215	50	56									sorted by microscope and according to van Franeker et al. (2011)
2	Harbour Seals	Phoca vitulina	4.5	SeaLifeBase			Aquatic mammal					Texel, Netherlands		100		100	1	1						Stomachs and intestines were dissected and rinsed under water, with excess organic material removed and stored in a sample jar by slow overflow, creating some risk of losing small and poorly visible floating particles.			Food remains and non-food items were sorted under a stereomicroscope and plastics catergories		sorted by microscope and according to van Franeker et al. (2011)
3	Harbour Seals	Phoca vitulina	4.5	SeaLifeBase			Aquatic mammal					Texel, Netherlands
30	Hooker's Sea Lions	Phocarctos hookeri	4.5	SeaLifeBase			Aquatic mammal					Macquarie Island	1997												After filtering material and isolation of fish otoliths, all other remains stored in 70% ethanol solution		Scats were washed with running water and passed through sieves decreasing in size from 2mm to 1mm, to 0.45mm and material sorted and visually identified	Experiment opportunistically reports visual observation of plastic, no confirmation by analytical techniques
32	Antarctic fur seal	Arctocephalus gazella	4.8	Cherel et al. (2010)			Aquatic mammal					Macquarie Island	1991 and 1997				145					Free plastic were rarely observed in the tussock areas wehre the scats were collected, so the inlcusion of plastic from the ground together with the scats is judged to be unlikely but not impossible		Scats were collected from between grass tussocks just above the high-tide zone then frozen and later broken apart with water in a sereis of two sieves with mesh diameters of 1mm and 0.5mm. Microlitter <0.5mm were not retained for analysis	Plastic particles were stored in dry in small plastic bags		Scats were washed with running water and passed through sieves decreasing in size from 2mm to 0.5mm and material sorted and visually identified	Bruker IFS 66 FTIR used to confirm and identify polymer assocaited with particles
34	Grubby	Myoxocephalus aenaeus	3.7	Fishbase.org			Marine demersal fish					Niantic Bay, Northeastern Long Island Sound)	1972	47	47		1.974	4.2											vIsual identification based on items that float
35	Winter Flounder	Pseudopleuronectes americanus	3.6	Fishbase.org			Marine demersal fish					Niantic Bay, Northeastern Long Island Sound)	1972	95	95		1.995	2.1											vIsual identification based on items that float
36	White perch	Morone americana	3.1	Fishbase.org			Marine demersal fish					Niantic Bay, Northeastern Long Island Sound)	1972	12	12		3.96	33											vIsual identification based on items that float
37	Atlantic Silverside	Menidia menidia	3.2	Fishbase.org			Marine pelagic fish					Niantic Bay, Northeastern Long Island Sound)	1972	9	9		2.97	33											vIsual identification based on items that float
38	Chaetognath	Sagitta elegans		n/a			invertebrate					Niantic Bay, Northeastern Long Island Sound)	1972	1	1		1	100											vIsual identification based on items that float
39	Cunner	Tautogolabrus adspersus	3.7	Fishbase.org			Marine reef-associated fish					Niantic Bay, Northeastern Long Island Sound)	1972	6	6		1	16.6667											vIsual identification based on items that float
40	Herring	Clupea harengus	3.4	Fishbase.org			Marine benthopelagic fish					Niantic Bay, Northeastern Long Island Sound)	1972	2	2		1	50											vIsual identification based on items that float
41	Saithe	Pollachius virens	4.3	Fishbase.org			Marine demersal fish					Niantic Bay, Northeastern Long Island Sound)	1972	1	1		1	100											vIsual identification based on items that float
42	Sea robin	Prionotus evolans	4.3	Fishbase.org			Marine reef-associated fish					Niantic Bay, Northeastern Long Island Sound)	1972	1	1		1	100											vIsual identification based on items that float
44	Layson Albatross	Phoebastria immutabilis	4.2	SeaLifeBase			Procellariiformes seabird					Hawaiian Islands National Wildlife Refuge	1966	100		100	74	74											vIsual identification based on items that float
46	Puffin	Fratercula arctica	4.3	SeaLifeBase			Seabird (Charadriiforme)					UK	1969	6		6	4	66.6667											vIsual identification based on items that float
47	Puffin	Fratercula arctica	4.3	SeaLifeBase			Seabird (Charadriiforme)					Hordaland, Norway	1970	9		9	2	22.2222											vIsual identification based on items that float
48	Puffin	Fratercula arctica	4.3	SeaLifeBase			Seabird (Charadriiforme)					Eastern Scotland	1969	61		61	9	14.7541											vIsual identification based on items that float
50	European flounder	Platichthys flesus	3.3	Fishbase.org			Marine demersal fish					Oldbury-on-Severn, UK	1973																vIsual identification based on items that float
52	Leach's storm petrel	Oceanodroma leucorha	3.6	Hobson et al. (1994)			Seabird (Procellariiformes)					Gull Island, Newfoundland	1962	7			1	14.2857											vIsual identification based on items that float
53	Leach's storm petrel	Oceanodroma leucorha	3.6	Hobson et al. (1994)			Seabird (Procellariiformes)					Kent Island, New Bruswick	1964	7			3	42.8571											vIsual identification based on items that float
61	22 different species	*miscellaneous		n/a								North-east Atlantic	1972		500 larval and juvenile fish		0												vIsual identification based on items that float
63	Gull and Tern	Charadriiforme spp.		n/a			Seabird (Charadriiforme)					Great Gull Island, New York	1971																vIsual identification based on items that float
65	Red Phalaropes	Phalaropus fulicarius	3.5	SeaLifeBase			Seabird (Charadriiformes)					Southern California	1969	20		20	20	100											vIsual identification based on items that float
67	Short-tailed Shearwater	Puffinus tenuirostris	4.1	SeaLifeBase			Seabird (Procellariiformes)					Monterey Bay	1974	6			6	100											vIsual identification based on items that float
68	Sooty Shearwater	Puffinus griseus	4.1	SeaLifeBase			Seabird (Procellariiformes)					Monterey Bay	1974	21			9	42.8571											vIsual identification based on items that float
69	Pink-footed Shearwater	Puffinus creotopus	4.2	SeaLifeBase			Seabird (Procellariiformes)					Monterey Bay	1974	5			1	20											vIsual identification based on items that float
70	Northern Fulmar	Fulmarus glacialis	4.2	Hobson et al. (1994)			Seabird (Procellariiformes)					Monterey Bay	1974	3			3	100											vIsual identification based on items that float
71	Black-legged Kittiwake	Rissa tridactyla	3.7	Hobson et al. (1994)			Seabird (Charadriiforme)					Monterey Bay	1974	8			1	12.5											vIsual identification based on items that float
72	Glaucous-winged Gull	Larus glaucescens	4	Hobson et al. (1994)			Seabird (Charadriiforme)					Monterey Bay	1974	8			1	12.5											vIsual identification based on items that float
73	Heermann's Gull	Larus heermanni	4.3	SeaLifeBase			Seabird (Charadriiforme)					Monterey Bay	1974	15			1	6.66667											vIsual identification based on items that float
74	Mew Gull	Larus canus	4.1	Hobson et al. (1994)			Seabird (Charadriiforme)					Monterey Bay	1974	4			1	25											vIsual identification based on items that float
75	Rhinoceros Auklet	Cerorhinca monocerata	3.3	Hobson et al. (1994)			Seabird (Charadriiforme)					Monterey Bay	1974	26			1	3.84615											vIsual identification based on items that float
77	European flounder	Platichthys flesus	3.3	Fishbase.org			Marine demersal fish					Oldbury, Uk	1972	54			3	5.55556											vIsual identification based on items that float
78	European flounder	Platichthys flesus	3.3	Fishbase.org			Marine demersal fish					Oldbury, Uk	1973	530			110	20.7547											vIsual identification based on items that float
79	European flounder	Platichthys flesus	3.3	Fishbase.org			Marine demersal fish					Oldbury, Uk	1974	100			10	10											vIsual identification based on items that float
80	European flounder	Platichthys flesus	3.3	Fishbase.org			Marine demersal fish					Oldbury, Uk	1974	206			10	4.85437											vIsual identification based on items that float
81	European flounder	Platichthys flesus	3.3	Fishbase.org			Marine demersal fish					Oldbury, Uk	1975	200			0	0											vIsual identification based on items that float
82	Sand Goby	Gobius minutus	3.2	Fishbase.org			Marine demersal fish					Oldbury, Uk	1974	50			3	6											vIsual identification based on items that float
83	Sand Goby	Gobius minutus	3.2	Fishbase.org			Marine demersal fish					Oldbury, Uk	1975	100			0	0											vIsual identification based on items that float
84	Sea Snail	Liparis liparis	2	Lavoie et al. (2010) - generic gastropoda			invertebrate - gastropoda					Oldbury, Uk	1973	50			3	6											vIsual identification based on items that float
85	Sea Snail	Liparis liparis	2	Lavoie et al. (2010) - generic gastropoda			invertebrate - gastropoda					Oldbury, Uk	1974	100			0	0											vIsual identification based on items that float
86	Five Bearded Rockling	Ciliata mustela	3.5	Fishbase.org			Marine demersal fish					Oldbury, Uk	1974	50			1	2											vIsual identification based on items that float
87	Five Bearded Rockling	Ciliata mustela	3.5	Fishbase.org			Marine demersal fish					Oldbury, Uk	1975	5			0	0											vIsual identification based on items that float
88	Sand Goby	Gobius minutus	3.2	Fishbase.org			Marine demersal fish					Hinkley, UK	1974	50			12	24											vIsual identification based on items that float
89	Sea Snail	Liparis liparis	2	Lavoie et al. (2010) - generic gastropoda			invertebrate - gastropoda					Hinkley, UK	1974	50			12	24											vIsual identification based on items that float
90	Sea Snail	Liparis liparis	2	Lavoie et al. (2010) - generic gastropoda			invertebrate - gastropoda					Hinkley, UK	1975	20			0	0											vIsual identification based on items that float
91	Five Bearded Rockling	Ciliata mustela	3.5	Fishbase.org			Marine demersal fish					Hinkley, UK	1974	50			5	10											vIsual identification based on items that float
92	Five Bearded Rockling	Ciliata mustela	3.5	Fishbase.org			Marine demersal fish					Hinkley, UK	1975	8			0	0											vIsual identification based on items that float
94	Laysan Albatross	Phoebastria immutabilis	4.2	SeaLifeBase			Seabird (Procellariiformes)					Aleutian Islands, Alaska	1976	1	1		0	0						Birds were secured by shooting. Upon collection brids were weighed and stomachs removed	Stomach contents were sorted and plastic isolated and stored in alcohol. Particles were then dried at time of analysis to assess individual characteristics				vIsual identification based on items that float
95	Northern Fulmar	Fulmarus glacialis	4.2	Hobson et al. (1994)			Seabird (Procellariiformes)					Aleutian Islands, Alaska	1976	38	38		22	57.8947						Birds were secured by shooting. Upon collection brids were weighed and stomachs removed	Stomach contents were sorted and plastic isolated and stored in alcohol. Particles were then dried at time of analysis to assess individual characteristics				vIsual identification based on items that float
96	Sooty Shearwater	Puffinus griseus	4.1	SeaLifeBase			Seabird (Procellariiformes)					Aleutian Islands, Alaska	1976	76	76		33	43.4211						Birds were secured by shooting. Upon collection brids were weighed and stomachs removed	Stomach contents were sorted and plastic isolated and stored in alcohol. Particles were then dried at time of analysis to assess individual characteristics				vIsual identification based on items that float
97	Short-tailed Shearwater	Puffinus tenuirostris	4.1	SeaLifeBase			Seabird (Procellariiformes)					Aleutian Islands, Alaska	1976	200	200		167	83.5						Birds were secured by shooting. Upon collection brids were weighed and stomachs removed	Stomach contents were sorted and plastic isolated and stored in alcohol. Particles were then dried at time of analysis to assess individual characteristics				vIsual identification based on items that float
98	Fork-tailed Storm-Petrel	Oceanodroma furcata	3.6	Hobson et al. (1994)			Seabird (Procellariiformes)					Aleutian Islands, Alaska	1976	8	8		8	100						Birds were secured by shooting. Upon collection brids were weighed and stomachs removed	Stomach contents were sorted and plastic isolated and stored in alcohol. Particles were then dried at time of analysis to assess individual characteristics				vIsual identification based on items that float
99	Leach's Storm-Petrel	Oceanodroma leucorhoa	3.6	Hobson et al. (1994)			Seabird (Procellariiformes)					Aleutian Islands, Alaska	1976	4	4		1	25						Birds were secured by shooting. Upon collection brids were weighed and stomachs removed	Stomach contents were sorted and plastic isolated and stored in alcohol. Particles were then dried at time of analysis to assess individual characteristics				vIsual identification based on items that float
100	Double-crested Cormorant	Phalacrocorax auritus	4.8	Hobson et al. (1994)			Seabird (Pelecaniformes)					Aleutian Islands, Alaska	1976	4	4		0	0						Birds were secured by shooting. Upon collection brids were weighed and stomachs removed	Stomach contents were sorted and plastic isolated and stored in alcohol. Particles were then dried at time of analysis to assess individual characteristics				vIsual identification based on items that float
101	Pelagic Cormorant	Phalacrocorax pelagicus	4.2	Hobson et al. (1994)			Seabird (Pelecaniformes)					Aleutian Islands, Alaska	1976	3	3		0	0						Birds were secured by shooting. Upon collection brids were weighed and stomachs removed	Stomach contents were sorted and plastic isolated and stored in alcohol. Particles were then dried at time of analysis to assess individual characteristics				vIsual identification based on items that float
102	Red-faced Cormorant	Phalacrocorax urile	4.3	SeaLifeBase			Seabird (Pelecaniformes)					Aleutian Islands, Alaska	1976	2	2		0	0						Birds were secured by shooting. Upon collection brids were weighed and stomachs removed	Stomach contents were sorted and plastic isolated and stored in alcohol. Particles were then dried at time of analysis to assess individual characteristics				vIsual identification based on items that float
103	Northern Phalarope	Lobipes lobatus		n/a			Seabird					Aleutian Islands, Alaska	1976	3	3		2	66.6667						Birds were secured by shooting. Upon collection brids were weighed and stomachs removed	Stomach contents were sorted and plastic isolated and stored in alcohol. Particles were then dried at time of analysis to assess individual characteristics				vIsual identification based on items that float
104	Pomarine Jaeger	Stercorarius pomarinus	5	SeaLifeBase			Seabird (Charadriiforme)					Aleutian Islands, Alaska	1976	1	1		0	0						Birds were secured by shooting. Upon collection brids were weighed and stomachs removed	Stomach contents were sorted and plastic isolated and stored in alcohol. Particles were then dried at time of analysis to assess individual characteristics				vIsual identification based on items that float
105	Parasitic Jaeger	Stercorarius parasiticus	4.2	SeaLifeBase			Seabird (Charadriiforme)					Aleutian Islands, Alaska	1976	1	1		0	0						Birds were secured by shooting. Upon collection brids were weighed and stomachs removed	Stomach contents were sorted and plastic isolated and stored in alcohol. Particles were then dried at time of analysis to assess individual characteristics				vIsual identification based on items that float
106	Glaucous Gull	Larus hyperboreus	4	Hobson et al. (1994)			Seabird (Charadriiforme)					Aleutian Islands, Alaska	1976	33	33		1	3.0303						Birds were secured by shooting. Upon collection brids were weighed and stomachs removed	Stomach contents were sorted and plastic isolated and stored in alcohol. Particles were then dried at time of analysis to assess individual characteristics				vIsual identification based on items that float
107	Gaucous-winged Gull	Larus glaucescens	4	Hobson et al. (1994)			Seabird (Charadriiforme)					Aleutian Islands, Alaska	1976	63	63		0	0						Birds were secured by shooting. Upon collection brids were weighed and stomachs removed	Stomach contents were sorted and plastic isolated and stored in alcohol. Particles were then dried at time of analysis to assess individual characteristics				vIsual identification based on items that float
108	Herring Gull	Larus argentatus	4	Lavoie et al. (2010)			Seabird (Charadriiforme)					Aleutian Islands, Alaska	1976	5	5		0	0						Birds were secured by shooting. Upon collection brids were weighed and stomachs removed	Stomach contents were sorted and plastic isolated and stored in alcohol. Particles were then dried at time of analysis to assess individual characteristics				vIsual identification based on items that float
109	Mew Gull	Larus canus	4.1	Hobson et al. (1994)			Seabird (Charadriiforme)					Aleutian Islands, Alaska	1976	10	10		0	0						Birds were secured by shooting. Upon collection brids were weighed and stomachs removed	Stomach contents were sorted and plastic isolated and stored in alcohol. Particles were then dried at time of analysis to assess individual characteristics				vIsual identification based on items that float
110	Bonaparte's Gull	Larus philadelphia	3.9	SeaLifeBase			Seabird (Charadriiforme)					Aleutian Islands, Alaska	1976	4	4		0	0						Birds were secured by shooting. Upon collection brids were weighed and stomachs removed	Stomach contents were sorted and plastic isolated and stored in alcohol. Particles were then dried at time of analysis to assess individual characteristics				vIsual identification based on items that float
111	Ivory Gull	Pagophila eburnea	4.2	SeaLifeBase			Seabird (Charadriiforme)					Aleutian Islands, Alaska	1976	1	1		0	0						Birds were secured by shooting. Upon collection brids were weighed and stomachs removed	Stomach contents were sorted and plastic isolated and stored in alcohol. Particles were then dried at time of analysis to assess individual characteristics				vIsual identification based on items that float
112	Black-legged Kittiwake	Rissa tridactyla	3.7	Hobson et al. (1994)			Seabird (Charadriiforme)					Aleutian Islands, Alaska	1976	188	188		9	4.78723						Birds were secured by shooting. Upon collection brids were weighed and stomachs removed	Stomach contents were sorted and plastic isolated and stored in alcohol. Particles were then dried at time of analysis to assess individual characteristics				vIsual identification based on items that float
113	Red-legged Kittiwake	Rissa brevirostris	4.1	SeaLifeBase			Seabird (Charadriiforme)					Aleutian Islands, Alaska	1976	46	46		6	13.0435						Birds were secured by shooting. Upon collection brids were weighed and stomachs removed	Stomach contents were sorted and plastic isolated and stored in alcohol. Particles were then dried at time of analysis to assess individual characteristics				vIsual identification based on items that float
114	Sabine's Gull	Xema sabini	4.1	SeaLifeBase			Seabird (Charadriiforme)					Aleutian Islands, Alaska	1976	1	1		0	0						Birds were secured by shooting. Upon collection brids were weighed and stomachs removed	Stomach contents were sorted and plastic isolated and stored in alcohol. Particles were then dried at time of analysis to assess individual characteristics				vIsual identification based on items that float
115	Arctic Tern	Sterna paradisaea	4.2	SeaLifeBase			Seabird (Charadriiforme)					Aleutian Islands, Alaska	1976	21	21		0	0						Birds were secured by shooting. Upon collection brids were weighed and stomachs removed	Stomach contents were sorted and plastic isolated and stored in alcohol. Particles were then dried at time of analysis to assess individual characteristics				vIsual identification based on items that float
116	Aleutian Tern	Onychoprion aleuticus	4.2	SeaLifeBase			Seabird (Charadriiforme)					Aleutian Islands, Alaska	1976	8	8		0	0						Birds were secured by shooting. Upon collection brids were weighed and stomachs removed	Stomach contents were sorted and plastic isolated and stored in alcohol. Particles were then dried at time of analysis to assess individual characteristics				vIsual identification based on items that float
117	Common Murre	Uria aalge	4.1	Hobson et al. (1994)			Seabird (Procellariiformes)					Aleutian Islands, Alaska	1976	191	191		0	0						Birds were secured by shooting. Upon collection brids were weighed and stomachs removed	Stomach contents were sorted and plastic isolated and stored in alcohol. Particles were then dried at time of analysis to assess individual characteristics				vIsual identification based on items that float
118	Thick-billed Murre	Uria lomvia	3.8	SeaLifeBase			Seabird (Charadriiforme)					Aleutian Islands, Alaska	1976	138	138		2	1.44928						Birds were secured by shooting. Upon collection brids were weighed and stomachs removed	Stomach contents were sorted and plastic isolated and stored in alcohol. Particles were then dried at time of analysis to assess individual characteristics				vIsual identification based on items that float
119	Pigeon Guillemot	Cepphus columba	4	Hobson et al. (1994)			Seabird (Charadriiforme)					Aleutian Islands, Alaska	1976	18	18		0	0						Birds were secured by shooting. Upon collection brids were weighed and stomachs removed	Stomach contents were sorted and plastic isolated and stored in alcohol. Particles were then dried at time of analysis to assess individual characteristics				vIsual identification based on items that float
120	Marbled Murrelet	Brachyramphus marmoratus	3.9	Hobson et al. (1994)			Seabird (Charadriiforme)					Aleutian Islands, Alaska	1976	61	61		0	0						Birds were secured by shooting. Upon collection brids were weighed and stomachs removed	Stomach contents were sorted and plastic isolated and stored in alcohol. Particles were then dried at time of analysis to assess individual characteristics				vIsual identification based on items that float
121	Kittlitz's Murrelet	Brachyramphus brevirostris	3.8	Hobson et al. (1994)			Seabird (Charadriiforme)					Aleutian Islands, Alaska	1976	5	5		0	0						Birds were secured by shooting. Upon collection brids were weighed and stomachs removed	Stomach contents were sorted and plastic isolated and stored in alcohol. Particles were then dried at time of analysis to assess individual characteristics				vIsual identification based on items that float
122	Ancient Murrelet	Synthliboramphus antiquus	3.2	Hobson et al. (1994)			Seabird (Charadriiforme)					Aleutian Islands, Alaska	1976	16	16		0	0						Birds were secured by shooting. Upon collection brids were weighed and stomachs removed	Stomach contents were sorted and plastic isolated and stored in alcohol. Particles were then dried at time of analysis to assess individual characteristics				vIsual identification based on items that float
123	Cassin's Auklet	Ptychoramphus aleuticus	3.5	Hobson et al. (1994)			Seabird (Charadriiforme)					Aleutian Islands, Alaska	1976	10	10		4	40						Birds were secured by shooting. Upon collection brids were weighed and stomachs removed	Stomach contents were sorted and plastic isolated and stored in alcohol. Particles were then dried at time of analysis to assess individual characteristics				vIsual identification based on items that float
124	Parakeet Auklet	Cyclorrhynchus psittacula	3.6	Hobson et al. (1994)			Seabird (Charadriiforme)					Aleutian Islands, Alaska	1976	116	116		87	75						Birds were secured by shooting. Upon collection brids were weighed and stomachs removed	Stomach contents were sorted and plastic isolated and stored in alcohol. Particles were then dried at time of analysis to assess individual characteristics				vIsual identification based on items that float
125	Crestted Auklet	Aethia cristatella	3.1	Hobson et al (1994)			Seabird (Charadriiforme)					Aleutian Islands, Alaska	1976	85	85		0	0						Birds were secured by shooting. Upon collection brids were weighed and stomachs removed	Stomach contents were sorted and plastic isolated and stored in alcohol. Particles were then dried at time of analysis to assess individual characteristics				vIsual identification based on items that float
126	Least Auklet	Aethia pusilla		n/a			Seabird (Charadriiforme)					Aleutian Islands, Alaska	1976	89	89		1	1.1236						Birds were secured by shooting. Upon collection brids were weighed and stomachs removed	Stomach contents were sorted and plastic isolated and stored in alcohol. Particles were then dried at time of analysis to assess individual characteristics				vIsual identification based on items that float
127	Whiskered Auklet	Aethia pygmaea		n/a			Seabird (Charadriiforme)					Aleutian Islands, Alaska	1976	5	5		0	0						Birds were secured by shooting. Upon collection brids were weighed and stomachs removed	Stomach contents were sorted and plastic isolated and stored in alcohol. Particles were then dried at time of analysis to assess individual characteristics				vIsual identification based on items that float
128	Rhinoceros Auklet	Cerorhinca monocerata	3.3	Hobson et al. (1994)			Seabird (Charadriiforme)					Aleutian Islands, Alaska	1976	20	20		0	0						Birds were secured by shooting. Upon collection brids were weighed and stomachs removed	Stomach contents were sorted and plastic isolated and stored in alcohol. Particles were then dried at time of analysis to assess individual characteristics				vIsual identification based on items that float
129	Horned Puffin	Fratercula corniculata	3.4	Hobson et al. (1994)			Seabird (Charadriiforme)					Aleutian Islands, Alaska	1976	148	148		54	36.4865						Birds were secured by shooting. Upon collection brids were weighed and stomachs removed	Stomach contents were sorted and plastic isolated and stored in alcohol. Particles were then dried at time of analysis to assess individual characteristics				vIsual identification based on items that float
130	Tufted Puffin	Lunda cirrhata	3.3	Hobson et al. (1994)			Seabird (Charadriiforme)					Aleutian Islands, Alaska	1976	348	348		51	14.6552						Birds were secured by shooting. Upon collection brids were weighed and stomachs removed	Stomach contents were sorted and plastic isolated and stored in alcohol. Particles were then dried at time of analysis to assess individual characteristics				vIsual identification based on items that float
132	Red Phalaropes	Phalaropus fulicarius	3.5	SeaLifeBase			Seabird (Charadriiformes)					Bodega Harbor, California	1980	7		7	6	85.7143											vIsual identification based on items that float
134	Great Shearwaters	Puffinus gravis	4.3	SeaLifeBase			Seabird (Procellariiformes)					Gough Island, South Atlantic Ocean	1983	13		13	11	84.6154							The alimentary tract was removed and frozen until analysis				vIsual identification based on items that float
135	White-faced storm Petrel	Pelagodroma marina	3.7	SeaLifeBase			Seabird (Procellariiformes)					Gough Island, South Atlantic Ocean	1983	19		19	16	84.2105							The alimentary tract was removed and frozen until analysis				vIsual identification based on items that float
136	Broad-billed Prion	Pachyptila vittata	3.9	SeaLifeBase			Seabird (Procellariiformes)					Gough Island, South Atlantic Ocean	1983	31		31	12	38.7097							The alimentary tract was removed and frozen until analysis				vIsual identification based on items that float
137	White-bellied storm petrel	Fregetta grallaria	4.2	SeaLifeBase			Seabird (Procellariiformes)					Gough Island, South Atlantic Ocean	1983	13		13	5	38.4615							The alimentary tract was removed and frozen until analysis				vIsual identification based on items that float
138	Grey-backed storm petrel	Garrodia nereis	3.6	SeaLifeBase			Seabird (Procellariiformes)					Gough Island, South Atlantic Ocean	1983	11		11	3	27.2727							The alimentary tract was removed and frozen until analysis				vIsual identification based on items that float
139	Tristan skua	Stercorarius antarcticus	4.3	SeaLifeBase			Seabird (stercorariidae)					Gough Island, South Atlantic Ocean	1983	11		11	1	9.09091							The alimentary tract was removed and frozen until analysis				vIsual identification based on items that float
140	Little shearwater	Puffinus assimilis	4.2	SeaLifeBase			Seabird (Procellariiformes)					Gough Island, South Atlantic Ocean	1983	13		13	1	7.69231							The alimentary tract was removed and frozen until analysis				vIsual identification based on items that float
141	Kerguelen Petrel	Aphrodroma brevirostris	3.7	SeaLifeBase			Seabird (Procellariiformes)					Gough Island, South Atlantic Ocean	1983	13		13	1	7.69231							The alimentary tract was removed and frozen until analysis				vIsual identification based on items that float
142	Atlantic Petrel	Pterodroma incerta	4.4	SeaLifeBase			Seabird (Procellariiformes)					Gough Island, South Atlantic Ocean	1983	13		13	1	7.69231							The alimentary tract was removed and frozen until analysis				vIsual identification based on items that float
143	Soft-plumaged petrel	Pterodroma mollis	3.8	SeaLifeBase			Seabird (Procellariiformes)					Gough Island, South Atlantic Ocean	1983	18		18	1	5.55556							The alimentary tract was removed and frozen until analysis				vIsual identification based on items that float
144	Rockhopper Penguin	Eudyptes chrysocome	3.9	SeaLifeBase			Seabird					Gough Island, South Atlantic Ocean	1983	12		12	0	0							The alimentary tract was removed and frozen until analysis				vIsual identification based on items that float
145	Wandering Albatross	Diomedea exulans	4.4	SeaLifeBase			Seabird (Procellariiformes)					Gough Island, South Atlantic Ocean	1983	2		2	0	0							The alimentary tract was removed and frozen until analysis				vIsual identification based on items that float
146	Sooty albatross	Phoebetria fusca	3.9	SeaLifeBase			Seabird (Procellariiformes)					Gough Island, South Atlantic Ocean	1983	8		8	0	0							The alimentary tract was removed and frozen until analysis				vIsual identification based on items that float
147	Yellow-nosed Albatross	Thalassarche chlororhynchos	4.1	SeaLifeBase			Seabird (Procellariiformes)					Gough Island, South Atlantic Ocean	1983	9		9	0	0							The alimentary tract was removed and frozen until analysis				vIsual identification based on items that float
148	Common diving Petrel	Pelecanoides urinatrix	3.3	SeaLifeBase			Seabird (Procellariiformes)					Gough Island, South Atlantic Ocean	1983	19		19	0	0							The alimentary tract was removed and frozen until analysis				vIsual identification based on items that float
150	White-chinned Petrels	Procellaria aequinoctialis	4	SeaLifeBase			Seabird (Procellariiformes)					Benguela Current, South Africa	1981	20		20	1	5											vIsual identification based on items that float
151	Sooty Shearwaters	Puffinus griseus	4.1	SeaLifeBase			Seabird (Procellariiformes)					Benguela Current, South Africa	1981	13		13	0	0											vIsual identification based on items that float
152	Great Shearwaters	Puffinus gravis	4.3	SeaLifeBase			Seabird (Procellariiformes)					Benguela Current, South Africa	1981	10		10	9	90											vIsual identification based on items that float
154	Storm Petrel	Hydrobates pelagicus	4.6	SeaLifeBase			Seabird (Procellariiformes)					St Kilda, UK	1983	21	21		0	0						Mist nets were used to catch petrels and fulmars collected from their nests					vIsual identification based on items that float
155	Leach's storm petrel	Oceanodroma leucorhoa	3.6	Hobson et al. (1994)			Seabird (Procellariiformes)					St Kilda, UK	1983	17	17		10	58.8235						Mist nets were used to catch petrels and fulmars collected from their nests					vIsual identification based on items that float
156	Manx Shearwater	Puffinus puffinus	4.5	SeaLifeBase			Seabird (Procellariiformes)					Rhum, Inner Hebrides, UK	1984	10		10	3	30						Mist nets were used to catch petrels and fulmars collected from their nests					vIsual identification based on items that float
157	Northern Fulmar	Fulmarus Glacialis	4.2	Hobson et al. (1994)			Seabird (Procellariiformes)					St Kilda, UK	1983	8	8		4	50						Mist nets were used to catch petrels and fulmars collected from their nests					vIsual identification based on items that float
158	Northern Fulmar	Fulmarus Glacialis	4.2	Hobson et al. (1994)			Seabird (Procellariiformes)					Foula, Shetland Islands, UK	1983	13	13		12	92.3077						Mist nets were used to catch petrels and fulmars collected from their nests					vIsual identification based on items that float
160	Northern Fulmar	Fulmarus Glacialis	4.2	Hobson et al. (1994)			Seabird (Procellariiformes)					Dutch coast	1983	65		65	60	92.3077											vIsual identification based on items that float
161	Northern Fulmar	Fulmarus Glacialis	4.2	Hobson et al. (1994)			Seabird (Procellariiformes)					Bear Island, Arctic	1980	22		22	18	81.8182											vIsual identification based on items that float
162	Northern Fulmar	Fulmarus Glacialis	4.2	Hobson et al. (1994)			Seabird (Procellariiformes)					Jan Kayen, Arctic	1983	29		29	23	79.3103											vIsual identification based on items that float
164	Great Shearwaters	Puffinus gravis	4.3	SeaLifeBase			Seabird (Procellariiformes)					Gough Island, South Atlantic Ocean	1984	20	20		19	95											vIsual identification based on items that float
165	Blue Petrels	Halobaena caerulea	4	SeaLifeBase			Seabird (Procellariiformes)					Prince Edward Islands, Indian Ocean	1984	15	15		14	93.3333											vIsual identification based on items that float
166	Blue Petrels	Halobaena caerulea	4	SeaLifeBase			Seabird (Procellariiformes)					Prince Edward Islands, Indian Ocean	1985	15	15		11	73.3333											vIsual identification based on items that float
168	Whitechinned Petrel fledglings	Procellaria aequinoctialis	4	SeaLifeBase			Seabird (Procellariiformes)					Prince Edward Islands, Indian Ocean	1985	7	7		7	100											vIsual identification based on items that float
180	Kerguelen Petrel	Aphrodroma brevirostris	3.7	SeaLifeBase			Seabird (Procellariiformes)					Aukland, New Zealand	1981	26		26	1	3.84615											Visual identification
181	Blue Petrels	Halobaena caerulea	4	SeaLifeBase			Seabird (Procellariiformes)					Aukland, New Zealand	1981	27		27	27	100											Visual identification
183	Broad-billed Prion	Pachyptila vittata	3.9	SeaLifeBase			Seabird (Procellariiformes)					New Zealand	1958-1977	310		310	51	16.4516											Visual identification
184	Slavin's Prion	Pachyptila salvini	4	SeaLifeBase			Seabird (Procellariiformes)					New Zealand	1958-1977	663		663	133	20.0603											Visual identification
185	Antarctic Prion	Pachyptila desolate	3.8	SeaLifeBase			Seabird (Procellariiformes)					New Zealand	1958-1977	35		35	5	14.2857											Visual identification
186	Thin-billed Prion	Pachyptila belcheri	3.7	SeaLifeBase			Seabird (Procellariiformes)					New Zealand	1958-1977	152		152	10	6.57895											Visual identification
187	Fairy Prion	Pachyptila turtur	3.9	SeaLifeBase			Seabird (Procellariiformes)					New Zealand	1958-1977	819		819	101	12.3321											Visual identification
191	Zooplankton	Temora		n/a			calanoid copepod			1000 spheres/ml			1988	19															visual identification under a compound microscope (400x)
246	Emperor Penguin	Aptenodytes forsteri	4.5	Cherel et al. (2010) read-across from adult King Penguin			Seabird					Antarctica	1976-1988	25	25		0	0											Visual identification
247	Adélie Penguin	Pygoscelis adeliae	3.6	SeaLifeBase			Seabird					Antarctica	1976-1988	104	104		0	0
248	Gentoo Penguin	Pygoscelis papua	4.2	SeaLifeBase			Seabird					Antarctica	1976-1988	5	5		0	0
249	Imperial Shag (cormorant)	Phalacrocorax atriceps	4.2	SeaLifeBase			Seabird (Phalacrocoracidae)					Antarctica	1976-1988	1		1	0	0
250	Light-mantled albatross	Phoebetria palpebrata	4.1	SeaLifeBase			Seabird (Procellariiformes)					Antarctica	1976-1988	2		2	0	0
251	Southern Giant Petrel	Macronectes giganteus	4.3	SeaLifeBase			Seabird (Procellariiformis)					Antarctica	1976-1988	13		13	0	0
252	White-chinned Petrel	Procellaria aequinoctialis	4	SeaLifeBase			Seabird (Procellariiformes)					Antarctica	1976-1988	10		10	0	0
253	Southern Fulmar	Fulmarus glacialoides	4.2	n/a _ read-across from Northern fulmar			Seabird (Procellariiformes)					Antarctica	1976-1988	84		84	2	2.38095
254	Antarctic Petrel	Thalassoica antarctica	4.3	SeaLifeBase			Seabird (Procellariiformes)					Antarctica	1976-1988	184		184	1	0.543478
255	Snow Petrel	Pagodroma nivea	4.1	SeaLifeBase			Seabird (Procellariiformes)					Antarctica	1976-1988	363		363	4	1.10193
256	Cape Petrel	Daption capense	3.7	SeaLifeBase			Seabird (Procellariiformes)					Antarctica	1976-1988	105		105	15	14.2857
257	Mottled Petrel	Pterodroma inexpectata	4.1	SeaLifeBase			Seabird (Procellariiformes)					Antarctica	1976-1988	4		4	0	0
258	Kerguelen Petrel	Aphrodroma brevirostris	3.7	SeaLifeBase			Seabird (Procellariiformes)					Antarctica	1976-1988	28		28	2	7.14286
259	Blue Petrel	Halobaena caerulea	4	SeaLifeBase			Seabird (Procellariiformes)					Antarctica	1976-1988	62		62	35	56.4516
260	Broad-billed Prion	Pachyptila vittata	3.9	SeaLifeBase			Seabird (Procellariiformes)					Antarctica	1976-1988	69		69	7	10.1449
261	Common diving Petrel	Pelecanoides urinatrix	3.3	SeaLifeBase			Seabird (Procellariiformes)					Antarctica	1976-1988	4		4	0	0
262	Wilson's storm Petrel	Oceanites oceanicus	4.1	SeaLifeBase			Seabird (Procellariiformes)					Antarctica	1976-1988	91		91	17	18.6813
263	Black-bellied storm Petrel	Fregetta tropica	4.2	SeaLifeBase			Seabird (Procellariiformes)					Antarctica	1976-1988	6		6	0	0
264	South Polar Skua	Catharacta maccormicki	4.3	SeaLifeBase			Seabird (Charadriiformes)					Antarctica	1976-1988	25		25	0	0
265	Kelp Gull	Larus dominicanus	3.9	SeaLifeBase			Seabird (Charadriiformes)					Antarctica	1976-1988	15		15	0	0
266	Arctic Tern	Sterna paradisaea	4.2	SeaLifeBase			Seabird (Charadriiforme)					Antarctica	1976-1988	24		24	0	0
267	Antarctic Tern	Sterna vittata	4.2	SeaLifeBase			Seabird (Charadriiforme)					Antarctica	1976-1988	17		17	0	0
268	Snowy Sheathbill	Chionis alba		n/a			Seabird					Antarctica	1976-1988	2		2	0	0
276	Sooty shearwaters	Puffinus griseus	4.1	SeaLifeBase			Seabird (Procellariiformes)					North Pacific	1975-1987	218			193	88.5321											Visual identification
277	Short-tailed shearwaters	Puffinus tenuirostris	4.1	SeaLifeBase			Seabird (Procellariiformes)					North Pacific	1975-1987	324			265	81.7901											Visual identification
279	Black-footed albatross	Phoebastria nigripes	4.1	SeaLifeBase			Seabird (Procellariiformis)					Hawaii Islands	1986-1987	230			203	88.2609									Stomach pumps used to extract contents without sacrificing birds, particularly larger species, although study also includes dead birds found during study and subsequent examination		Visual identification
280	Laysan albatross	Phoebastria immutabilis	4.2	SeaLifeBase			Seabird (Procellariiformis)					Hawaii Islands	1986-1987	264			230	87.1212									Stomach pumps used to extract contents without sacrificing birds, particularly larger species, although study also includes dead birds found during study and subsequent examination		Visual identification
281	Bonin's Petrel	Pterodroma hypoleuca	4.1	SeaLifeBase			Seabird (Procellariiformis)					Hawaii Islands	1986-1987	58			17	29.3103									Stomach pumps used to extract contents without sacrificing birds, particularly larger species, although study also includes dead birds found during study and subsequent examination		Visual identification
282	Newell's shearwater	Puffinus auricularis	4.1	SeaLifeBase			Seabird (Procellariiformis)					Hawaii Islands	1986-1987	18			2	11.1111									Stomach pumps used to extract contents without sacrificing birds, particularly larger species, although study also includes dead birds found during study and subsequent examination		Visual identification
283	Wedge-tailed shearwater	Puffinus pacificus	4.2	SeaLifeBase			Seabird (Procellariiformis)					Hawaii Islands	1986-1987	541			79	14.6026									Stomach pumps used to extract contents without sacrificing birds, particularly larger species, although study also includes dead birds found during study and subsequent examination		Visual identification
284	Christmas shearwater	Puffinus nativitatis	4.4	SeaLifeBase			Seabird (Procellariiformis)					Hawaii Islands	1986-1987	39			7	17.9487									Stomach pumps used to extract contents without sacrificing birds, particularly larger species, although study also includes dead birds found during study and subsequent examination		Visual identification
285	Red-tailed tropicbird	Phaethon rubricauda	4.3	SeaLifeBase			Seabird (Pelecaniformes)					Hawaii Islands	1986-1987	213			20	9.38967									Stomach pumps used to extract contents without sacrificing birds, particularly larger species, although study also includes dead birds found during study and subsequent examination		Visual identification
286	Red-footed booby	Sula sula	4.4	SeaLifeBase			Seabird (Pelecaniformes)					Hawaii Islands	1986-1987	169			3	1.77515									Stomach pumps used to extract contents without sacrificing birds, particularly larger species, although study also includes dead birds found during study and subsequent examination		Visual identification
287	Sooty tern	Onychoprion fuscatus	4.4	SeaLifeBase			Seabird (Charadriiformes)					Hawaii Islands	1986-1987	97			3	3.09278									Stomach pumps used to extract contents without sacrificing birds, particularly larger species, although study also includes dead birds found during study and subsequent examination		Visual identification
288	Grey-backed tern	Onychoprion lunatus	4.1	SeaLifeBase			Seabird (Charadriiformes)					Hawaii Islands	1986-1987	71			0	0									Stomach pumps used to extract contents without sacrificing birds, particularly larger species, although study also includes dead birds found during study and subsequent examination		Visual identification
289	Brown noddy	Anous stolidus		n/a			Seabird (Charadriiforme)					Hawaii Islands	1986-1987	188			2	1.06383									Stomach pumps used to extract contents without sacrificing birds, particularly larger species, although study also includes dead birds found during study and subsequent examination		Visual identification
290	Black noddy	Anous minutus		n/a			Seabird (Charadriiforme)					Hawaii Islands	1986-1987	18			0	0									Stomach pumps used to extract contents without sacrificing birds, particularly larger species, although study also includes dead birds found during study and subsequent examination		Visual identification
291	Bulwer's petrel	Bulweria bulwerii	4.1	SeaLifeBase			Seabird (Procellariiformis)					Hawaii Islands	1986-1987	38			2	5.26316									Stomach pumps used to extract contents without sacrificing birds, particularly larger species, although study also includes dead birds found during study and subsequent examination		Visual identification
292	Great frigatebird	Fregata minor	4.4	SeaLifeBase			Seabird (Pelecaniformes)					Hawaii Islands	1986-1987	45			8	17.7778									Stomach pumps used to extract contents without sacrificing birds, particularly larger species, although study also includes dead birds found during study and subsequent examination		Visual identification
293	Masked booby	Sula dactylatra	4.3	SeaLifeBase			Seabird (Pelecaniformes)					Hawaii Islands	1986-1987	20			1	5									Stomach pumps used to extract contents without sacrificing birds, particularly larger species, although study also includes dead birds found during study and subsequent examination		Visual identification
294	Tristram's storm petrel	Oceanodroma tristrami	4.1	SeaLifeBase			Seabird (Procellariiformis)					Hawaii Islands	1986-1987	35			12	34.2857									Stomach pumps used to extract contents without sacrificing birds, particularly larger species, although study also includes dead birds found during study and subsequent examination		Visual identification
295	White tern	Gygis alba	4.4	SeaLifeBase			Seabird (Charadriiforme)					Hawaii Islands	1986-1987	35			0	0									Stomach pumps used to extract contents without sacrificing birds, particularly larger species, although study also includes dead birds found during study and subsequent examination		Visual identification
297	Macquarie Island Cormorant	Phalacrocorax atriceps purpurascens	4.2	SeaLifeBase			Seabird (Pelecaniformes)					Macquarie Island	1975-1979	47			0	0											Visual identification
298	Macquarie Island Cormorant	Phalacrocorax atriceps purpurascens	4.2	SeaLifeBase			Seabird (Pelecaniformes)					Macquarie Island	1989	64			5	7.8125											Visual identification
299	Heard Island Cormorant	Phalacrocorax atriceps nivalis	4.2	SeaLifeBase			Seabird (Pelecaniformes)					Heard Island	1988	400			0	0											Visual identification
300	Kelp Gull	Larus dominicanus	3.9	SeaLifeBase			Seabird (Charadriiformes)					Macquarie Island	1988	5			3	60											Visual identification
301	Subantarctic Skuas	Catharacta antarctica	4.3	SeaLifeBase			Seabird (Charadriiformes)					Macquarie Island	1988	3			2	66.6667											Visual identification
302	Southern Giant Petrels	Macronectes giganteus	4.3	SeaLifeBase			Seabird (Procellariiformis)					Macquarie Island	1988	5			2	40											Visual identification
303	Southern Giant Petrels	Macronectes giganteus	4.3	SeaLifeBase			Seabird (Procellariiformis)					Macquarie Island	1977	2			0	0											Visual identification
304	Light-mantled Sooty Albatross	Phoebetria palpebrata	4.1	SeaLifeBase			Seabird (Procellariiformes)					Macquarie Island	1968 and 1975	3			0	0											Visual identification
305	Wandering Albatross	Diomedea exulans	4.4	SeaLifeBase			Seabird (Procellariiformes)					Macquarie Island	1977	1			1	100											Visual identification
307	Northern Fulmar	Fulmarus glacialis	4.2	Hobson et al. (1994)			Seabird (Procellariiformes)					Coastal North Carolina	1975-1989	44	44		11	25											Visual identification
308	Audubon's Shearwater	Puffinus lherminieri	4.2	SeaLifeBase			Seabird (Procellariiformis)					Coastal North Carolina	1975-1989	119	119		0	0											Visual identification
309	Cory's Shearwater	Calonectris diomedea	4.3	SeaLifeBase			Seabird (Procellariiformis)					Coastal North Carolina	1975-1989	147	147		34	23.1293											Visual identification
310	Great Shearwater	Puffinus gravis	4.3	SeaLifeBase			Seabird (Procellariiformis)					Coastal North Carolina	1975-1989	55	55		24	43.6364											Visual identification
311	Manx Shearwater	Puffinus puffinus	4.5	SeaLifeBase			Seabird (Procellariiformis)					Coastal North Carolina	1975-1989	16	16		2	12.5											Visual identification
312	Sooty Shearwater	Puffinus griseus	4.1	SeaLifeBase			Seabird (Procellariiformis)					Coastal North Carolina	1975-1989	5	5		2	40											Visual identification
313	Black-capped Petrel	Pterodroma hasitata	4	SeaLifeBase			Seabird (Procellariiformis)					Coastal North Carolina	1975-1989	57	57		1	1.75439											Visual identification
314	Madeiran storm petrel	Oceanodroma castro	4.1	SeaLifeBase			Seabird (Procellariiformis)					Coastal North Carolina	1975-1989	4	4		0	0											Visual identification
315	Leach's Storm Petrel	Ocenodroma leucorhoa	3.6	Hobson et al. (1994)			Seabird (Procellariiformis)					Coastal North Carolina	1975-1989	8	8		3	37.5											Visual identification
316	Wilson's Storm Petrel	Oceanites oceanicus	4.1	SeaLifeBase			Seabird (Procellariiformis)					Coastal North Carolina	1975-1989	133	133		51	38.3459											Visual identification
317	Red-billed Tropicbird	Phaethon aethereus	4.3	SeaLifeBase			Seabird (Pelecaniformes)					Coastal North Carolina	1975-1989	3	3		0	0											Visual identification
318	Northern Gannet	Morus bassanus	4.3	SeaLifeBase			Seabird (Pelecaniformes)					Coastal North Carolina	1975-1989	7	7		0	0											Visual identification
319	Double-crested Cormorant	Phalacrocorax auritus	4.8	Hobson et al. (1994)			Seabird (Pelecaniformes)					Coastal North Carolina	1975-1989	1	1		0	0											Visual identification
320	Red Phalarope	Phalaropus fulicarius	3.5	SeaLifeBase			Seabird (Charadriiformes)					Coastal North Carolina	1975-1989	55	55		38	69.0909											Visual identification
321	Red-necked Phalarope	Phalaropus lobatus	3.3	SeaLifeBase			Seabird (Charadriiformes)					Coastal North Carolina	1975-1989	36	36		7	19.4444											Visual identification
322	Long-tailed Jaeger	Stercorarius longicaudus	3.8	SeaLifeBase			Seabird (Charadriiformes)					Coastal North Carolina	1975-1989	17	17		2	11.7647											Visual identification
323	Parasitic Jaeger	Stercorarius parasiticus	4.2	SeaLifeBase			Seabird (Charadriiformes)					Coastal North Carolina	1975-1989	5	5		1	20											Visual identification
324	Pomarine Jaeger	Stercorarius pomarinus	5	SeaLifeBase			Seabird (Charadriiformes)					Coastal North Carolina	1975-1989	40	40		2	5											Visual identification
325	Great Skua	Catharacta skua	4.3	SeaLifeBase			Seabird (Charadriiformes)					Coastal North Carolina	1975-1989	2	2		0	0											Visual identification
326	Bonaparte's Gull	Larus philadelphia	3.9	SeaLifeBase			Seabird (Charadriiformes)					Coastal North Carolina	1975-1989	32	32		6	18.75											Visual identification
327	Great Black-backed Gull	Larus marina	4	Lavoie et al. (2010)			Seabird (Charadriiforme)					Coastal North Carolina	1975-1989	1	1		0	0											Visual identification
328	Herring Gull	Larus argentatus	4	Lavoie et al. (2010)			Seabird (Charadriiforme)					Coastal North Carolina	1975-1989	2	2		0	0											Visual identification
329	Laughing Gull	Larus atricilla	4.1	SeaLifeBase			Seabird (Charadriiformes)					Coastal North Carolina	1975-1989	14	14		2	14.2857											Visual identification
330	Ring-billed Gull	Larus delawarensis	3.9	SeaLifeBase			Seabird (Charadriiformes)					Coastal North Carolina	1975-1989	2	2		0	0											Visual identification
331	Sabine's Gull	Xema sabini	4.1	SeaLifeBase			Seabird (Charadriiforme)					Coastal North Carolina	1975-1989	1	1		1	100											Visual identification
332	Black-legged Kittiwake	Rissa tridactyla	3.7	Hobson et al. (1994)			Seabird (Charadriiforme)					Coastal North Carolina	1975-1989	41	41		4	9.7561											Visual identification
333	Arctic Tern	Sterna paradisaea	4.2	SeaLifeBase			Seabird (Charadriiformes)					Coastal North Carolina	1975-1989	2	2		0	0											Visual identification
334	Black Tern	Childonias niger	4.1	SeaLifeBase			Seabird (Charadriiformes)					Coastal North Carolina	1975-1989	7	7		1	14.2857											Visual identification
335	Bridled Tern	Onychoprion anaethetus	4.3	SeaLifeBase			Seabird (Charadriiformes)					Coastal North Carolina	1975-1989	67	67		1	1.49254											Visual identification
336	Caspian Tern	Hydroprogne caspia	4.3	SeaLifeBase			Seabird (Charadriiformes)					Coastal North Carolina	1975-1989	2	2		0	0											Visual identification
337	Common Tern	Sterna hirundo	4.3	SeaLifeBase			Seabird (Charadriiformes)					Coastal North Carolina	1975-1989	51	51		2	3.92157											Visual identification
338	Forster's Tern	Sterna forsteri	4.2	Hobson et al. (1994)			Seabird (Procellariiformes)					Coastal North Carolina	1975-1989	3	3		0	0											Visual identification
339	Gull-billed Tern	Gelochelidon nilotica	4.3	SeaLifeBase			Seabird (Charadriiformes)					Coastal North Carolina	1975-1989	3	3		0	0											Visual identification
340	Least Tern	Sternula antillarum	4.2	SeaLifeBase			Seabird (Charadriiformes)					Coastal North Carolina	1975-1989	1	1		0	0											Visual identification
341	Brown Noddy	Anous stolidus		n/a			Seabird (Charadriiforme)					Coastal North Carolina	1975-1989	2	2		0	0											Visual identification
342	Royal Tern	Sterna maxima	4.2	SeaLifeBase			Seabird (Charadriiformes)					Coastal North Carolina	1975-1989	24	24		0	0											Visual identification
343	Sandwich Tern	Sterna sandvicensis	4.3	SeaLifeBase			Seabird (Charadriiformes)					Coastal North Carolina	1975-1989	12	12		0	0											Visual identification
344	Sooty Tern	Onychoprion fuscatus	4.4	SeaLifeBase			Seabird (Charadriiformes)					Coastal North Carolina	1975-1989	12	12		0	0											Visual identification
346	Northern Fulmar	Fulmarus glacialis	4.2	Hobson et al. (1994)			Seabird (Procellariiformes)					subarctic North Pacific	1988-1990	19	19		16	84.2105						Seabirds were collected for on-going studies of feeding ecology.	Stomachs were dissected and contents preserved in the field, details not given.				Visual identification
347	Sooty Shearwater	Puffinus griseus	4.1	SeaLifeBase			Seabird (Procellariiformes)					subarctic North Pacific	1988-1990	0	0		0	#DIV/0!						Seabirds were collected for on-going studies of feeding ecology.	Stomachs were dissected and contents preserved in the field, details not given.				Visual identification
348	Short-tailed Shearwater	Puffinus tenuirostris	4.1	SeaLifeBase			Seabird (Procellariiformes)					subarctic North Pacific	1988-1990	5	5		4	80						Seabirds were collected for on-going studies of feeding ecology.	Stomachs were dissected and contents preserved in the field, details not given.				Visual identification
349	Fork-tailed Storm-Petrel	Oceanodroma furcata	3.6	Hobson et al. (1994)			Seabird (Procellariiformes)					subarctic North Pacific	1988-1990	21	21		18	85.7143						Seabirds were collected for on-going studies of feeding ecology.	Stomachs were dissected and contents preserved in the field, details not given.				Visual identification
350	Leach's Storm-Petrel	Oceanodroma leucorhoa	3.6	Hobson et al. (1994)			Seabird (Procellariiformes)					subarctic North Pacific	1988-1990	64	64		31	48.4375						Seabirds were collected for on-going studies of feeding ecology.	Stomachs were dissected and contents preserved in the field, details not given.				Visual identification
351	Pelagic Cormorant	Phalacrocorax pelagicus	4.2	Hobson et al. (1994)			Seabird (Pelecaniformes)					subarctic North Pacific	1988-1990	10	10		2	20						Seabirds were collected for on-going studies of feeding ecology.	Stomachs were dissected and contents preserved in the field, details not given.				Visual identification
352	Red-faced Cormorant	Phalacrocorax urile	4.3	SeaLifeBase			Seabird (Pelecaniformes)					subarctic North Pacific	1988-1990	16	16		0	0						Seabirds were collected for on-going studies of feeding ecology.	Stomachs were dissected and contents preserved in the field, details not given.				Visual identification
353	Red-necked Phalarope	Phalaropus lobatus	3.3	SeaLifeBase			Seabird (Charadriiformes)					subarctic North Pacific	1988-1990	0	0		0	#DIV/0!						Seabirds were collected for on-going studies of feeding ecology.	Stomachs were dissected and contents preserved in the field, details not given.				Visual identification
354	Mew Gull	Larus canus	4.1	Hobson et al. (1994)			Seabird (Charadriiforme)					subarctic North Pacific	1988-1990	4	4		1	25						Seabirds were collected for on-going studies of feeding ecology.	Stomachs were dissected and contents preserved in the field, details not given.				Visual identification
355	Glaucous Gull	Larus hyperboreus	4	Hobson et al. (1994)			Seabird (Charadriiforme)					subarctic North Pacific	1988-1990	0	0		0	#DIV/0!						Seabirds were collected for on-going studies of feeding ecology.	Stomachs were dissected and contents preserved in the field, details not given.				Visual identification
356	Gaucous-winged Gull	Larus glaucescens	4	Hobson et al. (1994)			Seabird (Charadriiforme)					subarctic North Pacific	1988-1990	21	21		0	0						Seabirds were collected for on-going studies of feeding ecology.	Stomachs were dissected and contents preserved in the field, details not given.				Visual identification
357	Black-legged Kittiwake	Rissa tridactyla	3.7	Hobson et al. (1994)			Seabird (Charadriiforme)					subarctic North Pacific	1988-1990	256	256		20	7.8125						Seabirds were collected for on-going studies of feeding ecology.	Stomachs were dissected and contents preserved in the field, details not given.				Visual identification
358	Red-legged Kittiwake	Rissa brevirostris	4.1	SeaLifeBase			Seabird (Charadriiforme)					subarctic North Pacific	1988-1990	15	15		4	26.6667						Seabirds were collected for on-going studies of feeding ecology.	Stomachs were dissected and contents preserved in the field, details not given.				Visual identification
359	Common Murre	Uria aalge	4.1	Hobson et al. (1994)			Seabird (Procellariiformes)					subarctic North Pacific	1988-1990	134	134		1	0.746269						Seabirds were collected for on-going studies of feeding ecology.	Stomachs were dissected and contents preserved in the field, details not given.				Visual identification
360	Thick-billed Murre	Uria lomvia	3.8	SeaLifeBase			Seabird (Charadriiforme)					subarctic North Pacific	1988-1990	92	92		0	0						Seabirds were collected for on-going studies of feeding ecology.	Stomachs were dissected and contents preserved in the field, details not given.				Visual identification
361	Cassin's Auklet	Ptychoramphus aleuticus	3.5	Hobson et al. (1994)			Seabird (Charadriiforme)					subarctic North Pacific	1988-1990	35	35		4	11.4286						Seabirds were collected for on-going studies of feeding ecology.	Stomachs were dissected and contents preserved in the field, details not given.				Visual identification
362	Parakeet Auklet	Cyclorrhynchus psittacula	3.6	Hobson et al. (1994)			Seabird (Charadriiforme)					subarctic North Pacific	1988-1990	208	208		195	93.75						Seabirds were collected for on-going studies of feeding ecology.	Stomachs were dissected and contents preserved in the field, details not given.				Visual identification
363	Crestted Auklet	Aethia cristatella	3.1	Hobson et al (1994)			Seabird (Charadriiforme)					subarctic North Pacific	1988-1990	40	40		1	2.5						Seabirds were collected for on-going studies of feeding ecology.	Stomachs were dissected and contents preserved in the field, details not given.				Visual identification
364	Least Auklet	Aethia pusilla		n/a			Seabird (Charadriiforme)					subarctic North Pacific	1988-1990	13	13		0	0						Seabirds were collected for on-going studies of feeding ecology.	Stomachs were dissected and contents preserved in the field, details not given.				Visual identification
365	Whiskered Auklet	Aethia pygmaea		n/a			Seabird (Charadriiforme)					subarctic North Pacific	1988-1990	22	22		0	0						Seabirds were collected for on-going studies of feeding ecology.	Stomachs were dissected and contents preserved in the field, details not given.				Visual identification
366	Ancient Murrelet	Synthliboramphus antiquus	3.2	Hobson et al. (1994)			Seabird (Charadriiforme)					subarctic North Pacific	1988-1990	68	68		0	0						Seabirds were collected for on-going studies of feeding ecology.	Stomachs were dissected and contents preserved in the field, details not given.				Visual identification
367	Marbled Murrelet	Brachyramphus marmoratus	3.9	Hobson et al. (1994)			Seabird (Charadriiforme)					subarctic North Pacific	1988-1990	96	96		0	0						Seabirds were collected for on-going studies of feeding ecology.	Stomachs were dissected and contents preserved in the field, details not given.				Visual identification
368	Kittlitz's Murrelet	Brachyramphus brevirostris	3.8	Hobson et al. (1994)			Seabird (Charadriiforme)					subarctic North Pacific	1988-1990	17	17		0	0						Seabirds were collected for on-going studies of feeding ecology.	Stomachs were dissected and contents preserved in the field, details not given.				Visual identification
369	Pigeon Guillemot	Cepphus columba	4	Hobson et al. (1994)			Seabird (Charadriiforme)					subarctic North Pacific	1988-1990	43	43		1	2.32558						Seabirds were collected for on-going studies of feeding ecology.	Stomachs were dissected and contents preserved in the field, details not given.				Visual identification
370	Rhinoceros Auklet	Cerorhinca monocerata	3.3	Hobson et al. (1994)			Seabird (Charadriiforme)					subarctic North Pacific	1988-1990	1	1		0	0						Seabirds were collected for on-going studies of feeding ecology.	Stomachs were dissected and contents preserved in the field, details not given.				Visual identification
371	Horned Puffin	Fratercula corniculata	3.4	Hobson et al. (1994)			Seabird (Charadriiforme)					subarctic North Pacific	1988-1990	120	120		44	36.6667						Seabirds were collected for on-going studies of feeding ecology.	Stomachs were dissected and contents preserved in the field, details not given.				Visual identification
372	Tufted Puffin	Lunda cirrhata	3.3	Hobson et al. (1994)			Seabird (Charadriiforme)					subarctic North Pacific	1988-1990	489	489		120	24.5399						Seabirds were collected for on-going studies of feeding ecology.	Stomachs were dissected and contents preserved in the field, details not given.				Visual identification
374	Tahiti petrel	Pterodroma rostrata	4.1	SeaLifeBase			Seabird (Procellariiformes)					Tropical Pacific Ocean	1984-1991	121			1	0.826446											Visual identification
375	Phoenix petrel	Pterodroma alba	4.1	SeaLifeBase			Seabird (Procellariiformes)					Tropical Pacific Ocean	1984-1991	19			0	0											Visual identification
376	Bulwer's petrel	Bulweria bulwerii	4.1	SeaLifeBase			Seabird (Procellariiformes)					Tropical Pacific Ocean	1984-1991	39			0	0											Visual identification
377	Christmas shearwater	Puffinus nativitatus	4.4	SeaLifeBase			Seabird (Procellariiformes)					Tropical Pacific Ocean	1984-1991	5			2	40											Visual identification
378	Wedge-tailed shearwater	Puffinus pacificus	4.2	SeaLifeBase			Seabird (Procellariiformes)					Tropical Pacific Ocean	1984-1991	23			2	8.69565											Visual identification
379	White-throated storm petrel	Nesofregetta fuliginosa	4.2	SeaLifeBase			Seabird (Procellariiformes)					Tropical Pacific Ocean	1984-1991	14			0	0											Visual identification
380	White-bellied storm petrel	Fregetta grallaria	4.2	SeaLifeBase			Seabird (Procellariiformes)					Tropical Pacific Ocean	1984-1991	18			1	5.55556											Visual identification
381	Madeiran storm petrel	Oceanodroma castro	4.1	SeaLifeBase			Seabird (Procellariiformes)					Tropical Pacific Ocean	1984-1991	7			0	0											Visual identification
382	Wedge-rumped storm petrel	Oceanodroma tethys	4.1	SeaLifeBase			Seabird (Procellariiformes)					Tropical Pacific Ocean	1984-1991	296			1	0.337838											Visual identification
383	Red-tailed tropic bird	Phaethon rubricauda	4.3	SeaLifeBase			Seabird (Pelecaniformes)					Tropical Pacific Ocean	1984-1991	6			0	0											Visual identification
384	Masked boobie	Sula dactylatra	4.3	SeaLifeBase			Seabird (Pelecaniformes)					Tropical Pacific Ocean	1984-1991	6			0	0											Visual identification
385	Brown booby	Sula leucogaster	4.4	SeaLifeBase			Seabird (Pelecaniformes)					Tropical Pacific Ocean	1984-1991	5			0	0											Visual identification
386	Sooty tern	Onychoprion fuscatus	4.4	SeaLifeBase			Seabird (Charadriiforme)					Tropical Pacific Ocean	1984-1991	64			1	1.5625											Visual identification
387	Gray-backed tern	Onychoprion lunatus	4.1	SeaLifeBase			Seabird (Charadriiforme)					Tropical Pacific Ocean	1984-1991	5			0	0											Visual identification
388	White tern	Gygis alba	4.4	SeaLifeBase			Seabird (Charadriiforme)					Tropical Pacific Ocean	1984-1991	8			1	12.5											Visual identification
389	Black noddy	Anous tenuirostris		n/a			Seabird (Charadriiforme)					Tropical Pacific Ocean	1984-1991	3			0	0											Visual identification
390	Blue-grey noddy	Procelsterna cerulea	3.9	SeaLifeBase			Seabird (Charadriiforme)					Tropical Pacific Ocean	1984-1991	3			0	0											Visual identification
391	Juan Fernandez petrel	Pterodroma externa	4.1	SeaLifeBase			Seabird (Procellariiformes)					Tropical Pacific Ocean	1984-1991	183			1	0.546448											Visual identification
392	White-necked petrel	Pterodroma cervicalis	4.1	SeaLifeBase			Seabird (Procellariiformes)					Tropical Pacific Ocean	1984-1991	12			1	8.33333											Visual identification
393	Kermadec petrel	Pterodroma neglecta	4.3	SeaLifeBase			Seabird (Procellariiformes)					Tropical Pacific Ocean	1984-1991	11			0	0											Visual identification
394	Herald's petrel	Pterodroma arminjoniana	4.6	SeaLifeBase			Seabird (Procellariiformes)					Tropical Pacific Ocean	1984-1991	11			0	0											Visual identification
395	Pycroft's petrel	Pterodroma pycrofti	4	SeaLifeBase			Seabird (Procellariiformes)					Tropical Pacific Ocean	1984-1991	5			2	40											Visual identification
396	White-winged petrel	Pterodroma leucoptera	4.1	SeaLifeBase			Seabird (Procellariiformes)					Tropical Pacific Ocean	1984-1991	110			13	11.8182											Visual identification
397	Collared petrel	Pterodroma brevipes	4	SeaLifeBase			Seabird (Procellariiformes)					Tropical Pacific Ocean	1984-1991	3			2	66.6667											Visual identification
398	Black-winged petrel	Pterodroma nigripennis	4.1	SeaLifeBase			Seabird (Procellariiformes)					Tropical Pacific Ocean	1984-1991	66			3	4.54545											Visual identification
399	Wedge-tailed shearwater	Puffinus pacificus	4.2	SeaLifeBase			Seabird (Procellariiformes)					Tropical Pacific Ocean	1984-1991	62			15	24.1935											Visual identification
400	White-faced storm petrel	Pelagrodroma marina	3.7	SeaLifeBase			Seabird (Procellariiformes)					Tropical Pacific Ocean	1984-1991	15			11	73.3333											Visual identification
401	Leach's storm petrel	Oceanodroma leucoroha	3.6	Hobson et al. (1994)			Seabird (Procellariiformes)					Tropical Pacific Ocean	1984-1991	354			70	19.774											Visual identification
402	Black tern	Childonias niger	4.1	SeaLifeBase			Seabird (Charadriiforme)					Tropical Pacific Ocean	1984-1991	2			0	0											Visual identification
403	Pomarine jaeger	Stercorarius pomarinus	5	SeaLifeBase			Seabird (Charadriiforme)					Tropical Pacific Ocean	1984-1991	2			0	0											Visual identification
404	Long-tailed jaeger	Stercorarius longicaudus	3.8	SeaLifeBase			Seabird (Charadriiforme)					Tropical Pacific Ocean	1984-1991	2			1	50											Visual identification
405	Murphy's petrel	Pterodroma ultima	4.3	SeaLifeBase			Seabird (Procellariiformes)					Tropical Pacific Ocean	1984-1991	7			1	14.2857											Visual identification
406	Mottled petrel	Pterodroma inexpectata	4.1	SeaLifeBase			Seabird (Procellariiformes)					Tropical Pacific Ocean	1984-1991	2			0	0											Visual identification
407	Stejneger's petrel	Pterodroma longirostris	4	SeaLifeBase			Seabird (Procellariiformes)					Tropical Pacific Ocean	1984-1991	46			34	73.913											Visual identification
408	Sooty shearwater	Puffinus griseus	4.1	SeaLifeBase			Seabird (Procellariiformes)					Tropical Pacific Ocean	1984-1991	36			27	75											Visual identification
409	Buller's shearwater	Puffinus bulleri	3.9	SeaLifeBase			Seabird (Procellariiformes)					Tropical Pacific Ocean	1984-1991	3			3	100											Visual identification
411	Black-footed Albatross	Phoebastria nigripes	4.1	SeaLifeBase			Seabird (Procellariiformes)					Eastern North Pacific	1987	3		3	3	100						Birds were frozen when collected and the stomachs later removed and examined					Visual identification
412	Fork-tailed storm petrel	Oceanodroma furcata	3.6	Hobson et al. (1994)			Seabird (Procellariiformes)					Eastern North Pacific	1987	7		7	7	100						Birds were frozen when collected and the stomachs later removed and examined					Visual identification
413	Leach's storm petrel	Oceanodroma leucorhoa	3.6	Hobson et al. (1994)			Seabird (Procellariiformes)					Eastern North Pacific	1987	1		1	1	100						Birds were frozen when collected and the stomachs later removed and examined					Visual identification
414	Northern fulmar	Fulmarus glacialis	4.2	Hobson et al. (1994)			Seabird (Procellariiformes)					Eastern North Pacific	1987	3		3	3	100						Birds were frozen when collected and the stomachs later removed and examined					Visual identification
415	Stejneger's Petrel	Pterodroma longirostris	4	SeaLifeBase			Seabird (Procellariiformes)					Eastern North Pacific	1987	1		1	1	100						Birds were frozen when collected and the stomachs later removed and examined					Visual identification
416	Sooty shearwater	Puffinus griseus	4.1	SeaLifeBase			Seabird (Procellariiformes)					Eastern North Pacific	1987	20		20	15	75						Birds were frozen when collected and the stomachs later removed and examined					Visual identification
417	Tufted puffin	Fratercula cirrhata	3.3	Hobson et al. (1994)			Seabird (Charadriiforme)					Eastern North Pacific	1987	9		9	8	88.8889						Birds were frozen when collected and the stomachs later removed and examined					Visual identification
418	Horned puffin	Fratercula corniculata	3.4	Hobson et al. (1994)			Seabird (Charadriiforme)					Eastern North Pacific	1987	2		2	1	50						Birds were frozen when collected and the stomachs later removed and examined					Visual identification
419	Common Murre	Uria aalge	4.1	Hobson et al. (1994)			Seabird (Procellariiformes)					Eastern North Pacific	1987	1		1	0	0						Birds were frozen when collected and the stomachs later removed and examined					Visual identification
420	Xantus' Murrelet	Synthliboramphus hypoleucus	4.2	SeaLifeBase			Seabird (Procellariiformes)					Eastern North Pacific	1987	5		5	0	0						Birds were frozen when collected and the stomachs later removed and examined					Visual identification
421	Rhinoceros Auklet	Cerorhinca monocerata	3.3	Hobson et al. (1994)			Seabird (Charadriiforme)					Eastern North Pacific	1987	6		6	0	0						Birds were frozen when collected and the stomachs later removed and examined					Visual identification
427	Loggerhead turtle	Caretta caretta	3.9	SeaLifeBase			Sea turtle - epipelagic					Mustang Island, Gulf of Mexico	1986-1988	88		88	46	52.2727						Stranded turtles were necropsied and the esophagus, stomach, and intestinal tract removed.	Anthropogenic debris was separated from and preserved in 10% buffered formalin				Visual identification
428	Green turtle	Chelonia mydas	2.4	SeaLifeBase			Sea turtle					Mustang Island, Gulf of Mexico	1986-1988	15		15	7	46.6667						Stranded turtles were necropsied and the esophagus, stomach, and intestinal tract removed.	Anthropogenic debris was separated from and preserved in 10% buffered formalin				Visual identification
429	Hawksbill turtle	Eretmochelys imbricata	3.2	SeaLifeBase			Sea turtle					Mustang Island, Gulf of Mexico	1986-1988	8		8	7	87.5						Stranded turtles were necropsied and the esophagus, stomach, and intestinal tract removed.	Anthropogenic debris was separated from and preserved in 10% buffered formalin				Visual identification
430	Kemp's ridley	Lepidochelys kempi	3.5	SeaLifeBase			Sea turtle					Mustang Island, Gulf of Mexico	1986-1988	104		104	31	29.8077						Stranded turtles were necropsied and the esophagus, stomach, and intestinal tract removed.	Anthropogenic debris was separated from and preserved in 10% buffered formalin				Visual identification
434	Indo-Pacific snaggletooth	Astronesthes indopacifica	4	Fishbase.org			Marine bathypelagic fish					North Pacific Central Gyre	2008											Manta trawl used to collect samples	Samples preserved in 5% formalin then soacked in fresh water and transferred to 70% isopropyl alcohol				Visual identification under microscope		Scores as evaluated by Hermsen et al. (2018)	2		2		0		0		0		0		0		0		0
435	Pacific saury	Cololabis saira	3.7	Fishbase.org			Marine pelagic fish					North Pacific Central Gyre	2008											Manta trawl used to collect samples	Samples preserved in 5% formalin then soacked in fresh water and transferred to 70% isopropyl alcohol				Visual identification under microscope		Scores as evaluated by Hermsen et al. (2018)	2		2		0		0		0		0		0		0		0
436	Reinhardt's lantern fish	Hygophum reinhardtii	3.2	Fishbase.org			Marine bathypelagic fish					North Pacific Central Gyre	2008											Manta trawl used to collect samples	Samples preserved in 5% formalin then soacked in fresh water and transferred to 70% isopropyl alcohol				Visual identification under microscope		Scores as evaluated by Hermsen et al. (2018)	2		2		0		0		0		0		0		0		0
437	Barebelly lantern fish	Loweina interrupta	3.2	Fishbase.org			Marine bathypelagic fish					North Pacific Central Gyre	2008											Manta trawl used to collect samples	Samples preserved in 5% formalin then soacked in fresh water and transferred to 70% isopropyl alcohol				Visual identification under microscope		Scores as evaluated by Hermsen et al. (2018)	2		2		0		0		0		0		0		0		0
438	Golden lanternfish	Myctophum aurolaternatum	3.5	Fishbase.org			Marine bathypelagic fish					North Pacific Central Gyre	2008											Manta trawl used to collect samples	Samples preserved in 5% formalin then soacked in fresh water and transferred to 70% isopropyl alcohol				Visual identification under microscope		Scores as evaluated by Hermsen et al. (2018)	2		2		0		0		0		0		0		0		0
439	Bigfin lantern fish	Symbolophorus californiensis	3.1	Fishbase.org			Marine pelagic fish					North Pacific Central Gyre	2008											Manta trawl used to collect samples	Samples preserved in 5% formalin then soacked in fresh water and transferred to 70% isopropyl alcohol				Visual identification under microscope		Scores as evaluated by Hermsen et al. (2018)	2		2		0		0		0		0		0		0		0
441	Lobster	Nephrops	4.6	Harding et al. (2018) - american lobster			Marine crustacean					Clyde Sea, UK	2009	120	120		100	83.3333						Trawls used to collect lobster	Individuals were stored on ice on the boat and transferred to a freezer until analysis		Stomachs and midguts removed and set in 0.04% formaldehyde for 24h before being transferred and stored in 70%ethanol.		Visual identification under microscope (x400), scanning electron microscope and varification using micro-ramn spectroscopy
443	Lobster	Nephrops	4.6	Harding et al. (2018) - american lobster			Marine crustacean					Clyde Sea, UK	1986	393	393		118	30.0254											Visual identification
464	Northern Fulmar	Fulmarus glacialis	4.2	Hobson et al. (1994)			Seabird (Procellariiformes)					Scottish Islands	2003-2007	95		95	87	91.5789						Samples consist of deceased birds	Corpses were stored frozen until processed in batches in the lab.				visual identification
465	Northern Fulmar	Fulmarus glacialis	4.2	Hobson et al. (1994)			Seabird (Procellariiformes)					East England	2003-2007	60		60	57	95						Samples consist of deceased birds	Corpses were stored frozen until processed in batches in the lab.				visual identification
466	Northern Fulmar	Fulmarus glacialis	4.2	Hobson et al. (1994)			Seabird (Procellariiformes)					North Sea Channel	2003-2007	107		107	107	100						Samples consist of deceased birds	Corpses were stored frozen until processed in batches in the lab.				visual identification
467	Northern Fulmar	Fulmarus glacialis	4.2	Hobson et al. (1994)			Seabird (Procellariiformes)					South-east North Sea	2003-2007	842		842	791	93.943						Samples consist of deceased birds	Corpses were stored frozen until processed in batches in the lab.				visual identification
468	Northern Fulmar	Fulmarus glacialis	4.2	Hobson et al. (1994)			Seabird (Procellariiformes)					Skagerrak area North Sea	2003-2007	191		191	181	94.7644						Samples consist of deceased birds	Corpses were stored frozen until processed in batches in the lab.				visual identification
469	Northern Fulmar	Fulmarus glacialis	4.2	Hobson et al. (1994)			Seabird (Procellariiformes)					North Sea Total	2003-2007	1295		1295	1230	94.9807						Samples consist of deceased birds	Corpses were stored frozen until processed in batches in the lab.				visual identification
470	Northern Fulmar	Fulmarus glacialis	4.2	Hobson et al. (1994)			Seabird (Procellariiformes)					The Netherlands (North Sea coast)	1980s	69		69	63	91.3043						Samples consist of deceased birds	Corpses were stored frozen until processed in batches in the lab.				visual identification
471	Northern Fulmar	Fulmarus glacialis	4.2	Hobson et al. (1994)			Seabird (Procellariiformes)					The Netherlands (North Sea coast)	1995-1999	222		222	215	96.8468						Samples consist of deceased birds	Corpses were stored frozen until processed in batches in the lab.				visual identification
472	Northern Fulmar	Fulmarus glacialis	4.2	Hobson et al. (1994)			Seabird (Procellariiformes)					The Netherlands (North Sea coast)	1999-2003	294		294	288	97.9592						Samples consist of deceased birds	Corpses were stored frozen until processed in batches in the lab.				visual identification
473	Northern Fulmar	Fulmarus glacialis	4.2	Hobson et al. (1994)			Seabird (Procellariiformes)					The Netherlands (North Sea coast)	2003-2007	309		309	287	92.8803						Samples consist of deceased birds	Corpses were stored frozen until processed in batches in the lab.				visual identification
475	Northern Fulmar	Fulmarus glacialis	4.2	Hobson et al. (1994)			Seabird (Procellariiformes)					Eastern North Pacific	2009-2010	67		67	62	92.5373						Beached carcasses collected and necropsies conducted on corpses.	Stomachs removed and contents analyzed				visual identification
476	Northern Fulmar	Fulmarus glacialis	4.2	Hobson et al. (1994)			Seabird (Procellariiformes)					British Columbia, Canada	2009-2010	36		36	35	97.2222						Beached carcasses collected and necropsies conducted on corpses.	Stomachs removed and contents analyzed				visual identification
477	Northern Fulmar	Fulmarus glacialis	4.2	Hobson et al. (1994)			Seabird (Procellariiformes)					Washington & Oregon, USA	2009-2010	31		31	27	87.0968						Beached carcasses collected and necropsies conducted on corpses.	Stomachs removed and contents analyzed				visual identification
482	Southern opah	Lampris immaculatus	4.4	Fishbase.org			Marine pelagic fish					Patagonian Shelf, Falkland Islands	1993-1994	69	69		10	14.4928											visual identification
484	Laysan Albatross	Phoebastria immutabilis	4.2	SeaLifeBase			Seabird (Procellariiformes)					Midway Island	1982-1983	50			45	90											visual identification
485	Wedge-tailed Shearwaters	Puffinus pacificus	4.2	SeaLifeBase			Seabird (Procellariiformes)					Manana Island, Hawaii	1984	20			12	60											visual identification
494	Striped bass	Morone saxatilis	4.7	Fishbase.org			Marine demersal fish					Albemarle Sound	1970-1971	1094			1	0.0914077											visual identification
496	Wahoo	Acanthocybium solanderi	4.3	Fishbase.org			Marine Pelagic fish						1965-1972; 1980-1981	885			1	0.112994											visual identification
498	Yellowfin Tuna	Thunnus albacares	4.4	Fishbase.org			Marine pelagic fish					Southeastern U.S. and Gulf of Mexico	1980-1982	196			11	5.61224											visual identification
499	Blackfin Tuna	Thunnus atlanticus	4.4	Fishbase.org			Marine pelagic fish					Southeastern U.S. and Gulf of Mexico	1980-1982	89			2	2.24719											visual identification
501	Common dolphinfish	Coryphaena hippurus	4.4	Fishbase.org			Marine pelagic fish					Southeastern U.S. and Gulf of Mexico	1980-1981	2632															visual identification
503	Little tunny	Euthynnus alletteratus	4.5	Fishbase.org			Marine reef-associated fish					Southeastern U.S. and Gulf of Mexico	1980-1981	2134			1	0.0468604											visual identification
505	Benttooth bristlemouth	Cyclothone acclinidens	3.6	Fishbase.org			Marine bathypelagic fish					North Pacific Subtropical Gyre	2009	4	4		0	0			Adult	Possible net feeding		3 trawls were made to 800m depth and 1 trawl at 200m depth. Shallow trawls conducted at night, deep trawls both day and night. Both Manta and bongo nets used to sample the water surface	Samples were preserved in a solution of 5% formalin and seawater, 90% ethanol, or by freezing until processed on-shore. Samples stored in formalin were transferred to 50% isopropyl alcohol before dissection.		Stomachs removed and opend and contents rinsed then subjected to Rose bengal stain		visual identification under microscope
506	Deep-water bristlemouth	Cyclothone atraria	3.1	Fishbase.org			Marine bathypelagic fish					North Pacific Subtropical Gyre	2009	3	3		0	0			Adult	Possible net feeding		3 trawls were made to 800m depth and 1 trawl at 200m depth. Shallow trawls conducted at night, deep trawls both day and night. Both Manta and bongo nets used to sample the water surface	Samples were preserved in a solution of 5% formalin and seawater, 90% ethanol, or by freezing until processed on-shore. Samples stored in formalin were transferred to 50% isopropyl alcohol before dissection.		Stomachs removed and opend and contents rinsed then subjected to Rose bengal stain		visual identification under microscope
507	Tan bristlemouth	Cyclothone pallida	3.2	Fishbase.org			Marine bathypelagic fish					North Pacific Subtropical Gyre	2009	5	5		0	0			Adult	Possible net feeding		3 trawls were made to 800m depth and 1 trawl at 200m depth. Shallow trawls conducted at night, deep trawls both day and night. Both Manta and bongo nets used to sample the water surface	Samples were preserved in a solution of 5% formalin and seawater, 90% ethanol, or by freezing until processed on-shore. Samples stored in formalin were transferred to 50% isopropyl alcohol before dissection.		Stomachs removed and opend and contents rinsed then subjected to Rose bengal stain		visual identification under microscope
508	Slender bristlemouth	Clycothone pseudopallida		n/a			Gonostomaliadae					North Pacific Subtropical Gyre	2009	4	4		0	0			Adult	Possible net feeding		3 trawls were made to 800m depth and 1 trawl at 200m depth. Shallow trawls conducted at night, deep trawls both day and night. Both Manta and bongo nets used to sample the water surface	Samples were preserved in a solution of 5% formalin and seawater, 90% ethanol, or by freezing until processed on-shore. Samples stored in formalin were transferred to 50% isopropyl alcohol before dissection.		Stomachs removed and opend and contents rinsed then subjected to Rose bengal stain		visual identification under microscope
509	Pacific hatchet fish	Argyropelecus affinis	3.1	Fishbase.org			Marine bathydermsal fish					North Pacific Subtropical Gyre	2009	1	1		0	0			Adult	Possible net feeding		3 trawls were made to 800m depth and 1 trawl at 200m depth. Shallow trawls conducted at night, deep trawls both day and night. Both Manta and bongo nets used to sample the water surface	Samples were preserved in a solution of 5% formalin and seawater, 90% ethanol, or by freezing until processed on-shore. Samples stored in formalin were transferred to 50% isopropyl alcohol before dissection.		Stomachs removed and opend and contents rinsed then subjected to Rose bengal stain		visual identification under microscope
510	Half-naked hatchet fish	Argyropelecus hemigymnus	3.1	Fishbase.org			Marine bathydermsal fish					North Pacific Subtropical Gyre	2009	3	3		0	0			Adult	Possible net feeding		3 trawls were made to 800m depth and 1 trawl at 200m depth. Shallow trawls conducted at night, deep trawls both day and night. Both Manta and bongo nets used to sample the water surface	Samples were preserved in a solution of 5% formalin and seawater, 90% ethanol, or by freezing until processed on-shore. Samples stored in formalin were transferred to 50% isopropyl alcohol before dissection.		Stomachs removed and opend and contents rinsed then subjected to Rose bengal stain		visual identification under microscope
511	Bottlelights	Danaphos oculatus	3	Fishbase.org			Marine pelagic fish					North Pacific Subtropical Gyre	2009	9	9		0	0			Adult	Possible net feeding		3 trawls were made to 800m depth and 1 trawl at 200m depth. Shallow trawls conducted at night, deep trawls both day and night. Both Manta and bongo nets used to sample the water surface	Samples were preserved in a solution of 5% formalin and seawater, 90% ethanol, or by freezing until processed on-shore. Samples stored in formalin were transferred to 50% isopropyl alcohol before dissection.		Stomachs removed and opend and contents rinsed then subjected to Rose bengal stain		visual identification under microscope
512	Diaphanous hatchet fish	Sternoptyx diaphana	3.4	Fishbase.org			Marine bathypelagic fish					North Pacific Subtropical Gyre	2009	4	4		1	25			Adult	Possible net feeding		3 trawls were made to 800m depth and 1 trawl at 200m depth. Shallow trawls conducted at night, deep trawls both day and night. Both Manta and bongo nets used to sample the water surface	Samples were preserved in a solution of 5% formalin and seawater, 90% ethanol, or by freezing until processed on-shore. Samples stored in formalin were transferred to 50% isopropyl alcohol before dissection.		Stomachs removed and opend and contents rinsed then subjected to Rose bengal stain		visual identification under microscope
513	Highlight hatchet fish	Sternoptyx pseudobscura	3.4	Fishbase.org			Marine bathypelagic fish					North Pacific Subtropical Gyre	2009	6	6		1	16.6667			Adult	Possible net feeding		3 trawls were made to 800m depth and 1 trawl at 200m depth. Shallow trawls conducted at night, deep trawls both day and night. Both Manta and bongo nets used to sample the water surface	Samples were preserved in a solution of 5% formalin and seawater, 90% ethanol, or by freezing until processed on-shore. Samples stored in formalin were transferred to 50% isopropyl alcohol before dissection.		Stomachs removed and opend and contents rinsed then subjected to Rose bengal stain		visual identification under microscope
514	Pacific blackdragon	Idiaccanthus antrostomus	3.8	Fishbase.org			Marine bathypelagic fish					North Pacific Subtropical Gyre	2009	4	4		1	25			Adult	Possible net feeding		3 trawls were made to 800m depth and 1 trawl at 200m depth. Shallow trawls conducted at night, deep trawls both day and night. Both Manta and bongo nets used to sample the water surface	Samples were preserved in a solution of 5% formalin and seawater, 90% ethanol, or by freezing until processed on-shore. Samples stored in formalin were transferred to 50% isopropyl alcohol before dissection.		Stomachs removed and opend and contents rinsed then subjected to Rose bengal stain		visual identification under microscope
515	Popeye lampfish	Bolinichthys longipes	3.1	Fishbase.org			Marine bathypelagic fish					North Pacific Subtropical Gyre	2009	3	3		0	0			Adult	Possible net feeding		3 trawls were made to 800m depth and 1 trawl at 200m depth. Shallow trawls conducted at night, deep trawls both day and night. Both Manta and bongo nets used to sample the water surface	Samples were preserved in a solution of 5% formalin and seawater, 90% ethanol, or by freezing until processed on-shore. Samples stored in formalin were transferred to 50% isopropyl alcohol before dissection.		Stomachs removed and opend and contents rinsed then subjected to Rose bengal stain		visual identification under microscope
516	Warming's lantern fish	Ceratoscopelus warmingii	3.4	Fishbase.org			Marine bathypelagic fish					North Pacific Subtropical Gyre	2009	8	8		0	0			Adult	Possible net feeding		3 trawls were made to 800m depth and 1 trawl at 200m depth. Shallow trawls conducted at night, deep trawls both day and night. Both Manta and bongo nets used to sample the water surface	Samples were preserved in a solution of 5% formalin and seawater, 90% ethanol, or by freezing until processed on-shore. Samples stored in formalin were transferred to 50% isopropyl alcohol before dissection.		Stomachs removed and opend and contents rinsed then subjected to Rose bengal stain		visual identification under microscope
517	Andersen's lantern fish	Diaphus anderseni	3.1	Fishbase.org			Marine bathypelagic fish					North Pacific Subtropical Gyre	2009	13	13		2	15.3846			Adult	Possible net feeding		3 trawls were made to 800m depth and 1 trawl at 200m depth. Shallow trawls conducted at night, deep trawls both day and night. Both Manta and bongo nets used to sample the water surface	Samples were preserved in a solution of 5% formalin and seawater, 90% ethanol, or by freezing until processed on-shore. Samples stored in formalin were transferred to 50% isopropyl alcohol before dissection.		Stomachs removed and opend and contents rinsed then subjected to Rose bengal stain		visual identification under microscope
518	Lanternfish	Diaphus fulgens	3.1	Fishbase.org			Marine bathypelagic fish					North Pacific Subtropical Gyre	2009	7	7		2	28.5714			Adult	Possible net feeding		3 trawls were made to 800m depth and 1 trawl at 200m depth. Shallow trawls conducted at night, deep trawls both day and night. Both Manta and bongo nets used to sample the water surface	Samples were preserved in a solution of 5% formalin and seawater, 90% ethanol, or by freezing until processed on-shore. Samples stored in formalin were transferred to 50% isopropyl alcohol before dissection.		Stomachs removed and opend and contents rinsed then subjected to Rose bengal stain		visual identification under microscope
519	Bolin's lantern fish	Diaphus phillipsi	3.1	Fishbase.org			Marine bathypelagic fish					North Pacific Subtropical Gyre	2009	1	1		1	100			Adult	Possible net feeding		3 trawls were made to 800m depth and 1 trawl at 200m depth. Shallow trawls conducted at night, deep trawls both day and night. Both Manta and bongo nets used to sample the water surface	Samples were preserved in a solution of 5% formalin and seawater, 90% ethanol, or by freezing until processed on-shore. Samples stored in formalin were transferred to 50% isopropyl alcohol before dissection.		Stomachs removed and opend and contents rinsed then subjected to Rose bengal stain		visual identification under microscope
520	Longfin lantern fish	Diogenichthys atlanticus	3.1	Fishbase.org			Marine bathypelagic fish					North Pacific Subtropical Gyre	2009	5	5		0	0			Adult	Possible net feeding		3 trawls were made to 800m depth and 1 trawl at 200m depth. Shallow trawls conducted at night, deep trawls both day and night. Both Manta and bongo nets used to sample the water surface	Samples were preserved in a solution of 5% formalin and seawater, 90% ethanol, or by freezing until processed on-shore. Samples stored in formalin were transferred to 50% isopropyl alcohol before dissection.		Stomachs removed and opend and contents rinsed then subjected to Rose bengal stain		visual identification under microscope
521	Firefly lanternfish	Hygophum proximum	3.2	Fishbase.org			Marine bathypelagic fish					North Pacific Subtropical Gyre	2009	2	2		0	0			Adult	Possible net feeding		3 trawls were made to 800m depth and 1 trawl at 200m depth. Shallow trawls conducted at night, deep trawls both day and night. Both Manta and bongo nets used to sample the water surface	Samples were preserved in a solution of 5% formalin and seawater, 90% ethanol, or by freezing until processed on-shore. Samples stored in formalin were transferred to 50% isopropyl alcohol before dissection.		Stomachs removed and opend and contents rinsed then subjected to Rose bengal stain		visual identification under microscope
522	Reinhardt's lantern fish	Hygophum reinhardtii	3.2	Fishbase.org			Marine bathypelagic fish					North Pacific Subtropical Gyre	2009	2	2		0	0			Adult	Possible net feeding		3 trawls were made to 800m depth and 1 trawl at 200m depth. Shallow trawls conducted at night, deep trawls both day and night. Both Manta and bongo nets used to sample the water surface	Samples were preserved in a solution of 5% formalin and seawater, 90% ethanol, or by freezing until processed on-shore. Samples stored in formalin were transferred to 50% isopropyl alcohol before dissection.		Stomachs removed and opend and contents rinsed then subjected to Rose bengal stain		visual identification under microscope
523	Sunbeam lantern fish	Lampadena urophaos	3.2	Fishbase.org			Marine pelagic fish					North Pacific Subtropical Gyre	2009	1	1		0	0			Adult	Possible net feeding		3 trawls were made to 800m depth and 1 trawl at 200m depth. Shallow trawls conducted at night, deep trawls both day and night. Both Manta and bongo nets used to sample the water surface	Samples were preserved in a solution of 5% formalin and seawater, 90% ethanol, or by freezing until processed on-shore. Samples stored in formalin were transferred to 50% isopropyl alcohol before dissection.		Stomachs removed and opend and contents rinsed then subjected to Rose bengal stain		visual identification under microscope
524	Cocco's lantern fish	Lobianchia gemellarii	3	Fishbase.org			Marine bathypelagic fish					North Pacific Subtropical Gyre	2009	3	3		1	33.3333			Adult	Possible net feeding		3 trawls were made to 800m depth and 1 trawl at 200m depth. Shallow trawls conducted at night, deep trawls both day and night. Both Manta and bongo nets used to sample the water surface	Samples were preserved in a solution of 5% formalin and seawater, 90% ethanol, or by freezing until processed on-shore. Samples stored in formalin were transferred to 50% isopropyl alcohol before dissection.		Stomachs removed and opend and contents rinsed then subjected to Rose bengal stain		visual identification under microscope
525	Pearly lanternfish	Myctophum nitidulum	3.4	Fishbase.org			Marine bathypelagic fish					North Pacific Subtropical Gyre	2009	25	25		4	16			Adult	Possible net feeding		3 trawls were made to 800m depth and 1 trawl at 200m depth. Shallow trawls conducted at night, deep trawls both day and night. Both Manta and bongo nets used to sample the water surface	Samples were preserved in a solution of 5% formalin and seawater, 90% ethanol, or by freezing until processed on-shore. Samples stored in formalin were transferred to 50% isopropyl alcohol before dissection.		Stomachs removed and opend and contents rinsed then subjected to Rose bengal stain		visual identification under microscope
526	Nannobrachium fernae	Nannobrachium fernae	3.2	Fishbase.org			Marine bathypelagic fish					North Pacific Subtropical Gyre	2009	1	1		0	0			Adult	Possible net feeding		3 trawls were made to 800m depth and 1 trawl at 200m depth. Shallow trawls conducted at night, deep trawls both day and night. Both Manta and bongo nets used to sample the water surface	Samples were preserved in a solution of 5% formalin and seawater, 90% ethanol, or by freezing until processed on-shore. Samples stored in formalin were transferred to 50% isopropyl alcohol before dissection.		Stomachs removed and opend and contents rinsed then subjected to Rose bengal stain		visual identification under microscope
527	Nannobrachium hawaiiensis	Nannobrachium hawaiiensis	3.1	Fishbase.org			Marine bathypelagic fish					North Pacific Subtropical Gyre	2009	17	17		0	0			Adult	Possible net feeding		3 trawls were made to 800m depth and 1 trawl at 200m depth. Shallow trawls conducted at night, deep trawls both day and night. Both Manta and bongo nets used to sample the water surface	Samples were preserved in a solution of 5% formalin and seawater, 90% ethanol, or by freezing until processed on-shore. Samples stored in formalin were transferred to 50% isopropyl alcohol before dissection.		Stomachs removed and opend and contents rinsed then subjected to Rose bengal stain		visual identification under microscope
528	Pinpoint lampfish	Nannobrachium regale	3.2	Fishbase.org			Marine bathypelagic fish					North Pacific Subtropical Gyre	2009	1	1		0	0			Adult	Possible net feeding		3 trawls were made to 800m depth and 1 trawl at 200m depth. Shallow trawls conducted at night, deep trawls both day and night. Both Manta and bongo nets used to sample the water surface	Samples were preserved in a solution of 5% formalin and seawater, 90% ethanol, or by freezing until processed on-shore. Samples stored in formalin were transferred to 50% isopropyl alcohol before dissection.		Stomachs removed and opend and contents rinsed then subjected to Rose bengal stain		visual identification under microscope
529	Topside lantern fish	Notolychnus valdiviae	3.1	Fishbase.org			Marine bathypelagic fish					North Pacific Subtropical Gyre	2009	3	3		0	0			Adult	Possible net feeding		3 trawls were made to 800m depth and 1 trawl at 200m depth. Shallow trawls conducted at night, deep trawls both day and night. Both Manta and bongo nets used to sample the water surface	Samples were preserved in a solution of 5% formalin and seawater, 90% ethanol, or by freezing until processed on-shore. Samples stored in formalin were transferred to 50% isopropyl alcohol before dissection.		Stomachs removed and opend and contents rinsed then subjected to Rose bengal stain		visual identification under microscope
530	Patchwork lampfish	Notoscopelus resplendens	3	Fishbase.org			Marine bathypelagic fish					North Pacific Subtropical Gyre	2009	3	3		0	0			Adult	Possible net feeding		3 trawls were made to 800m depth and 1 trawl at 200m depth. Shallow trawls conducted at night, deep trawls both day and night. Both Manta and bongo nets used to sample the water surface	Samples were preserved in a solution of 5% formalin and seawater, 90% ethanol, or by freezing until processed on-shore. Samples stored in formalin were transferred to 50% isopropyl alcohol before dissection.		Stomachs removed and opend and contents rinsed then subjected to Rose bengal stain		visual identification under microscope
531	Deepwater Lanternfish	taaningichthys bathyphilus	3.1	Fishbase.org			Marine bathypelagic fish					North Pacific Subtropical Gyre	2009	3	3		0	0			Adult	Possible net feeding		3 trawls were made to 800m depth and 1 trawl at 200m depth. Shallow trawls conducted at night, deep trawls both day and night. Both Manta and bongo nets used to sample the water surface	Samples were preserved in a solution of 5% formalin and seawater, 90% ethanol, or by freezing until processed on-shore. Samples stored in formalin were transferred to 50% isopropyl alcohol before dissection.		Stomachs removed and opend and contents rinsed then subjected to Rose bengal stain		visual identification under microscope
533	Longnose lancetfish	Alepisaurus ferox	4	Fishbase.org			Marine Bathypelagic fish					Japanese Coast	1964-1983	296		296	184	62.1622											visual identification
534	Longnose lancetfish	Alepisaurus ferox	4	Fishbase.org			Marine Bathypelagic fish					Japanese Coast	1969-1975	76	76		48	63.1579											visual identification
536	Marine Catfish	Cathorops spixii	4.3	Fishbase.org			Epibenthophagous fish (juveniles)					Goiana Esturary, Northeast Brazil	2006-2008	20	20		2	10			juvenile								visual identification using binoculars (45x)
537	Marine Catfish	Cathorops spixii	4.3	Fishbase.org			Epibenthophagousfish (sub-adult)					Goiana Esturary, Northeast Brazil	2006-2008	20	20		5	25			sub-adult								visual identification using binoculars (45x)
538	Marine Catfish	Cathorops spixii	4.3	Fishbase.org			Epibenthophagous fish (adult)					Goiana Esturary, Northeast Brazil	2006-2008	20	20		4	20			adult								visual identification using binoculars (45x)
539	Marine Catfish	Cathorops agassizii	4.3	Fishbase.org			Epibenthophagous fish (juveniles)					Goiana Esturary, Northeast Brazil	2006-2008	20	20		3	15			juvenile								visual identification using binoculars (45x)
540	Marine Catfish	Cathorops agassizii	4.3	Fishbase.org			Epibenthophagousfish (sub-adult)					Goiana Esturary, Northeast Brazil	2006-2008	20	20		11	55			sub-adult								visual identification using binoculars (45x)
541	Marine Catfish	Cathorops agassizii	4.3	Fishbase.org			Epibenthophagous fish (adult)					Goiana Esturary, Northeast Brazil	2006-2008	20	20		6	30			adult								visual identification using binoculars (45x)
542	Pemecou sea catfish	Sciades herzbergii	3.3	Fishbase.org			Marine demersal fish					Goiana Esturary, Northeast Brazil	2006-2008	22	22		7	31.8182			juvenile								visual identification using binoculars (45x)
543	Pemecou sea catfish	Sciades herzbergii	3.3	Fishbase.org			Marine demersal fish(sub-adult)					Goiana Esturary, Northeast Brazil	2006-2008	20	20		2	10			sub-adult								visual identification using binoculars (45x)
544	Pemecou sea catfish	Sciades herzbergii	3.3	Fishbase.org			Marine demersal fish (adult)					Goiana Esturary, Northeast Brazil	2006-2008	20	20		2	10			adult								visual identification using binoculars (45x)
546	Estuarine drums	Stellifer brasiliensis	3.3	Fishbase.org			Hyperbenthophagous fish (juveniles)					Goiana Esturary, Northeast Brazil	2005-2008	81	81		2	2.46914			juvenile			Samples collected using an otter trawl					visual identification using a stereomicroscope (Zeiss x50)
547	Estuarine drums	Stellifer brasiliensis	3.3	Fishbase.org			Hyperbenthophagous fish (sub-adults)					Goiana Esturary, Northeast Brazil	2005-2008	75	75		8	10.6667			sub-adult			Samples collected using an otter trawl					visual identification using a stereomicroscope (Zeiss x50)
548	Estuarine drums	Stellifer brasiliensis	3.3	Fishbase.org			Hyperbenthophagous fish (adult)					Goiana Esturary, Northeast Brazil	2005-2008	174	174		12	6.89655			adult			Samples collected using an otter trawl					visual identification using a stereomicroscope (Zeiss x50)
549	Little croaker	Stellifer stellifer	3.4	Fishbase.org			Hyperbenthophagous fish (juveniles)					Goiana Esturary, Northeast Brazil	2005-2008	59	59		9	15.2542			juvenile			Samples collected using an otter trawl					visual identification using a stereomicroscope (Zeiss x50)
550	Little croaker	Stellifer stellifer	3.4	Fishbase.org			Hyperbenthophagous fish (sub-adults)					Goiana Esturary, Northeast Brazil	2005-2008	96	96		2	2.08333			sub-adult			Samples collected using an otter trawl					visual identification using a stereomicroscope (Zeiss x50)
551	Little croaker	Stellifer stellifer	3.4	Fishbase.org			Hyperbenthophagous fish (adult)					Goiana Esturary, Northeast Brazil	2005-2008	84	84		12	14.2857			adult			Samples collected using an otter trawl					visual identification using a stereomicroscope (Zeiss x50)
553	Mojarras (Gerreidae)	Eugerres brasilianus	3.4	Fishbase.org			Benthic estuarine fish (juveniles)					Goiana Esturary, Northeast Brazil	2006-2008	141	141		18	12.766			juvenile								visual identification
554	Mojarras (Gerreidae)	Eugerres brasilianus	3.4	Fishbase.org			Benthic estuarine fish (sub-adult)					Goiana Esturary, Northeast Brazil	2006-2008	72	72		12	16.6667			sub-adult								visual identification
555	Mojarras (Gerreidae)	Eugerres brasilianus	3.4	Fishbase.org			Benthic estuarine fish (adult)					Goiana Esturary, Northeast Brazil	2006-2008	27	27		9	33.3333			adult								visual identification
556	Mojarras (Gerreidae)	Eucinostomus melanopterus	3.4	Fishbase.org			Benthic estuarine fish (juveniles)					Goiana Esturary, Northeast Brazil	2006-2008	41	41		2	4.87805			juvenile								visual identification
557	Mojarras (Gerreidae)	Eucinostomus melanopterus	3.4	Fishbase.org			Benthic estuarine fish (sub-adult)					Goiana Esturary, Northeast Brazil	2006-2008	56	56		5	8.92857			sub-adult								visual identification
558	Mojarras (Gerreidae)	Eucinostomus melanopterus	3.4	Fishbase.org			Benthic estuarine fish (adult)					Goiana Esturary, Northeast Brazil	2006-2008	44	44		6	13.6364			adult								visual identification
559	Mojarras (Gerreidae)	Diapterus rhombeus	3	Fishbase.org			Benthic estuarine fish (juveniles)					Goiana Esturary, Northeast Brazil	2006-2008	4	4		0	0			juvenile								visual identification
560	Mojarras (Gerreidae)	Diapterus rhombeus	3	Fishbase.org			Benthic estuarine fish (sub-adult)					Goiana Esturary, Northeast Brazil	2006-2008	7	7		1	14.2857			sub-adult								visual identification
561	Mojarras (Gerreidae)	Diapterus rhombeus	3	Fishbase.org			Benthic estuarine fish (adult)					Goiana Esturary, Northeast Brazil	2006-2008	33	33		4	12.1212			adult								visual identification
563	Shortfin mako	Isurus oxyrinchus	4.5	Fishbase.org			Marine pelagic fish					Northwest Atlantic	1972-1979	399	399		0	0	183	179	adult								visual identification
565	Porbeagle shark	Lamna nasus	4.6	Fishbase.org			Marine pelagic fish					Northwest Atlantic	1999-2001	1022	1022				465	554	adult								visual identification
567	Blue shark	Prionace glauca	4.4	Fishbase.org			Marine pelagic fish					Northwest Atlantic	1999-2001	706	706		2	0.283286	367	142	255 juvenile/254 adult								visual identification
569	Shortfin mako	Isurus oxyrinchus	4.5	Fishbase.org			Marine pelagic fish					Soutwest coast of Portugal	2004	112	112		45	40.1786			Plastic only found in juveniles, nothing in adults								visual identification
571	Gulper shark	centrophorus granulosus	4.1	Fishbase.org			Marine bathydemersal fish					Eastern Ionian Sea	2010	5	5		0	0						Collected using bottom long line surveys in deep-water ranging from between 300 and 850m depths	Samples were frozen immediately after capture				visual identification using stereomicroscope		Scores as evaluated by Hermsen et al. (2018)	0		0		2		0		0		0		0		2		0
572	Pelagic stingray	Pteroplatytrygon violacea	4.4	Fishbase.org			Marine pelagic fish					Eastern Ionian Sea	2010	2	2		1	50						Collected using bottom long line surveys in deep-water ranging from between 300 and 850m depths	Samples were frozen immediately after capture				visual identification using stereomicroscope		Scores as evaluated by Hermsen et al. (2018)	0		0		2		0		0		0		0		2		0
573	Velvet belly lanternshark	Etmopterus spinax	4.1	Fishbase.org			Marine bathydemersal fish					Eastern Ionian Sea	2010	16	16		1	6.25						Collected using bottom long line surveys in deep-water ranging from between 300 and 850m depths	Samples were frozen immediately after capture				visual identification using stereomicroscope		Scores as evaluated by Hermsen et al. (2018)	0		0		2		0		0		0		0		2		0
574	Blackmouth catshark	Galeus melastomus	4.2	Fishbase.org			Marine demersal fish					Eastern Ionian Sea	2010	741	741		24	3.23887						Collected using bottom long line surveys in deep-water ranging from between 300 and 850m depths	Samples were frozen immediately after capture				visual identification using stereomicroscope		Scores as evaluated by Hermsen et al. (2018)	0		2		2		0		0		0		0		2		0
575	Thornback ray	Raja clavata	3.8	Fishbase.org			Marine demersal fish					Eastern Ionian Sea	2010	2	2		0	0						Collected using bottom long line surveys in deep-water ranging from between 300 and 850m depths	Samples were frozen immediately after capture				visual identification using stereomicroscope		Scores as evaluated by Hermsen et al. (2018)	0		0		2		0		0		0		0		2		0
576	Longnosed skate	Raja oxyrinchus	3.5	Fishbase.org			Marine bathydemersal fish					Eastern Ionian Sea	2010	10	10		0	0						Collected using bottom long line surveys in deep-water ranging from between 300 and 850m depths	Samples were frozen immediately after capture				visual identification using stereomicroscope		Scores as evaluated by Hermsen et al. (2018)	0		0		2		0		0		0		0		2		0
577	Lesser spotted dogfish	Scyliorhinus canicula	3.8	Fishbase.org			Marine demersal fish					Eastern Ionian Sea	2010	1	1		0	0						Collected using bottom long line surveys in deep-water ranging from between 300 and 850m depths	Samples were frozen immediately after capture				visual identification using stereomicroscope		Scores as evaluated by Hermsen et al. (2018)	0		0		2		0		0		0		0		2		0
578	Picked dogfish	Squalus acanthias	4.4	Fishbase.org			Elasmobranchs pelagic fish					Eastern Ionian Sea	2010	10	10		0	0						Collected using bottom long line surveys in deep-water ranging from between 300 and 850m depths	Samples were frozen immediately after capture				visual identification using stereomicroscope		Scores as evaluated by Hermsen et al. (2018)	0		0		2		0		0		0		0		2		0
579	Longnose spurdog	Squalus blainville	4	Fishbase.org			Elasmobranchs pelagic fish					Eastern Ionian Sea	2010	75	75		1	1.33333						Collected using bottom long line surveys in deep-water ranging from between 300 and 850m depths	Samples were frozen immediately after capture				visual identification using stereomicroscope		Scores as evaluated by Hermsen et al. (2018)	0		2		2		0		0		0		0		2		0
580	Atlantic pomfret	Brama brama	4.1	Fishbase.org			Marine pelagic fish					Eastern Ionian Sea	2010	9	9		0	0						Collected using bottom long line surveys in deep-water ranging from between 300 and 850m depths	Samples were frozen immediately after capture				visual identification using stereomicroscope		Scores as evaluated by Hermsen et al. (2018)	0		0		2		0		0		0		0		2		0
581	European conger	Conger conger	4.3	Fishbase.org			Marine demersal fish					Eastern Ionian Sea	2010	44	44		0	0						Collected using bottom long line surveys in deep-water ranging from between 300 and 850m depths	Samples were frozen immediately after capture				visual identification using stereomicroscope		Scores as evaluated by Hermsen et al. (2018)	0		1		2		0		0		0		0		2		0
582	Black cardinal fish	Epigonus telescopus	3.6	Fishbase.org			Marine bathydemersal fish					Eastern Ionian Sea	2010	4	4		0	0						Collected using bottom long line surveys in deep-water ranging from between 300 and 850m depths	Samples were frozen immediately after capture				visual identification using stereomicroscope		Scores as evaluated by Hermsen et al. (2018)	0		0		2		0		0		0		0		2		0
583	Blackbelly rosefish	Helicolenus dactylopterus	3.5	Fishbase.org			Marine bathydemersal fish					Eastern Ionian Sea	2010	380	380		0	0						Collected using bottom long line surveys in deep-water ranging from between 300 and 850m depths	Samples were frozen immediately after capture				visual identification using stereomicroscope		Scores as evaluated by Hermsen et al. (2018)	0		2		2		0		0		0		0		2		0
584	Silver scabbardfish	Lepidopus caudatus	3.8	Fishbase.org			Marine benthopelagic fish					Eastern Ionian Sea	2010	1	1		0	0						Collected using bottom long line surveys in deep-water ranging from between 300 and 850m depths	Samples were frozen immediately after capture				visual identification using stereomicroscope		Scores as evaluated by Hermsen et al. (2018)	0		0		2		0		0		0		0		2		0
585	European hake	Merluccius merluccius	4.4	Fishbase.org			Marine demersal fish					Eastern Ionian Sea	2010	36	36		0	0						Collected using bottom long line surveys in deep-water ranging from between 300 and 850m depths	Samples were frozen immediately after capture				visual identification using stereomicroscope		Scores as evaluated by Hermsen et al. (2018)	0		1		2		0		0		0		0		2		0
586	Blue whiting	Micromesistius poutassou	4.1	Fishbase.org			Marine bathypelagic fish					Eastern Ionian Sea	2010	3	3		0	0						Collected using bottom long line surveys in deep-water ranging from between 300 and 850m depths	Samples were frozen immediately after capture				visual identification using stereomicroscope		Scores as evaluated by Hermsen et al. (2018)	0		0		2		0		0		0		0		2		0
587	Mediterranean Ling	Molva macrophthalma	4.5	Fishbase.org			Marine demersal fish					Eastern Ionian Sea	2010	13	13		0	0						Collected using bottom long line surveys in deep-water ranging from between 300 and 850m depths	Samples were frozen immediately after capture				visual identification using stereomicroscope		Scores as evaluated by Hermsen et al. (2018)	0		0		2		0		0		0		0		2		0
588	Common mora	Mora moro	3.8	Fishbase.org			Marine bathypelagic fish					Eastern Ionian Sea	2010	19	19		0	0						Collected using bottom long line surveys in deep-water ranging from between 300 and 850m depths	Samples were frozen immediately after capture				visual identification using stereomicroscope		Scores as evaluated by Hermsen et al. (2018)	0		0		2		0		0		0		0		2		0
589	Blackfin sorcerer	Nettastoma melanurum	3.5	Fishbase.org			Marine bathypelagic fish					Eastern Ionian Sea	2010	1	1		0	0						Collected using bottom long line surveys in deep-water ranging from between 300 and 850m depths	Samples were frozen immediately after capture				visual identification using stereomicroscope		Scores as evaluated by Hermsen et al. (2018)	0		0		2		0		0		0		0		2		0
590	Blackspot seabream	Pagellus bogaraveo	4.2	Fishbase.org			Marine Benthopelagic fish					Eastern Ionian Sea	2010	60	60		1	1.66667						Collected using bottom long line surveys in deep-water ranging from between 300 and 850m depths	Samples were frozen immediately after capture				visual identification using stereomicroscope		Scores as evaluated by Hermsen et al. (2018)	0		2		2		0		0		0		0		2		0
591	Greater forkbeard	Phycis blennoides	3.7	Fishbase.org			Marine benthopelagic fish					Eastern Ionian Sea	2010	46	46		0	0						Collected using bottom long line surveys in deep-water ranging from between 300 and 850m depths	Samples were frozen immediately after capture				visual identification using stereomicroscope		Scores as evaluated by Hermsen et al. (2018)	0		1		2		0		0		0		0		2		0
592	Atlantic wreckfish	Polyprion americanus	4.1	Fishbase.org			Marine demersal fish					Eastern Ionian Sea	2010	15	15		0	0						Collected using bottom long line surveys in deep-water ranging from between 300 and 850m depths	Samples were frozen immediately after capture				visual identification using stereomicroscope		Scores as evaluated by Hermsen et al. (2018)	0		0		2		0		0		0		0		2		0
593	Imperial blackfish	Schedophilus ovalis	3.5	Fishbase.org			Marine benthopelagic fish					Eastern Ionian Sea	2010	3	3		0	0						Collected using bottom long line surveys in deep-water ranging from between 300 and 850m depths	Samples were frozen immediately after capture				visual identification using stereomicroscope		Scores as evaluated by Hermsen et al. (2018)	0		0		2		0		0		0		0		2		0
594	Slender rockfish	Scorpaena elongata	3.9	Fishbase.org			Marine demersal fish					Eastern Ionian Sea	2010	1	1		0	0						Collected using bottom long line surveys in deep-water ranging from between 300 and 850m depths	Samples were frozen immediately after capture				visual identification using stereomicroscope		Scores as evaluated by Hermsen et al. (2018)	0		0		2		0		0		0		0		2		0
595	Sudis hyalina	Sudis hyalina	4.2	SeaLifeBase			Marine bathypelagic fish					Eastern Ionian Sea	2010	5	5		0	0						Collected using bottom long line surveys in deep-water ranging from between 300 and 850m depths	Samples were frozen immediately after capture				visual identification using stereomicroscope		Scores as evaluated by Hermsen et al. (2018)	0		0		2		0		0		0		0		2		0
596	Swordfish	Xiphias gladius	4.5	Fishbase.org			Marine pelagic fish					Eastern Ionian Sea	2010	1	1		0	0						Collected using bottom long line surveys in deep-water ranging from between 300 and 850m depths	Samples were frozen immediately after capture				visual identification using stereomicroscope		Scores as evaluated by Hermsen et al. (2018)	0		0		2		0		0		0		0		2		0
598	Blue shark	Prionace glauca	4.4	Fishbase.org			Marine pelagic fish					Baja California, Mexico coast	1995-1997	893	893		29	3.24748	132	228				In collaboration with local fishermen	Stomachs were analyzed and frozen immediately after arriving to harbour		Stomach contents were screened through a 0.5mm mesh sieve to retain prey remains useful for identification.		visual identification
600	Small eye opah	Lampris sp.		n/a			Mesopelagic fish (lampridae)					Central North Pacific Ocean	2007-2012	24	24		14	58.3333						Fish collected by trained longline fishery observers of NOAA from both shallow and deep longline sets (0-100m and 100-400m) Fish stomachs were sampled randomly and opportunistically.	Stomachs were frozen for analysis in the lab				visual identification
601	Big-eye opah	Lampris sp.		n/a			Mesopelagic fish (lampridae)					Central North Pacific Ocean	2007-2012	115	115		49	42.6087						Fish collected by trained longline fishery observers of NOAA from both shallow and deep longline sets (0-100m and 100-400m) Fish stomachs were sampled randomly and opportunistically.	Stomachs were frozen for analysis in the lab				visual identification
602	Snake mackerell	Gempylus serpens	4.4	Fishbase.org			Marine Mesopelagic fish (Gempylidae)					Central North Pacific Ocean	2007-2012	104	104		1	0.961538						Fish collected by trained longline fishery observers of NOAA from both shallow and deep longline sets (0-100m and 100-400m) Fish stomachs were sampled randomly and opportunistically.	Stomachs were frozen for analysis in the lab				visual identification
603	Longnose lancetfish	Alepisaurus ferox	4	Fishbase.org			Marine Bathypelagic fish					Central North Pacific Ocean	2007-2012	144	144		43	29.8611						Fish collected by trained longline fishery observers of NOAA from both shallow and deep longline sets (0-100m and 100-400m) Fish stomachs were sampled randomly and opportunistically.	Stomachs were frozen for analysis in the lab				visual identification
604	Smith's escolar	Lepidocybium flavobrunneum	4.3	Fishbase.org			Marine benthopelagic fish					Central North Pacific Ocean	2007-2012	45	45		0	0						Fish collected by trained longline fishery observers of NOAA from both shallow and deep longline sets (0-100m and 100-400m) Fish stomachs were sampled randomly and opportunistically.	Stomachs were frozen for analysis in the lab				visual identification
605	Common dolphinfish	Coryphaena hippurus	4.4	Fishbase.org			Marine pelagic fish					Central North Pacific Ocean	2007-2012	42	42		1	2.38095						Fish collected by trained longline fishery observers of NOAA from both shallow and deep longline sets (0-100m and 100-400m) Fish stomachs were sampled randomly and opportunistically.	Stomachs were frozen for analysis in the lab				visual identification
606	Skipjack tuna	Katsuwonus pelamis	4.4	Fishbase.org			Marine pelagic fish					Central North Pacific Ocean	2007-2012	29	29		0	0						Fish collected by trained longline fishery observers of NOAA from both shallow and deep longline sets (0-100m and 100-400m) Fish stomachs were sampled randomly and opportunistically.	Stomachs were frozen for analysis in the lab				visual identification
607	Yellowfin tuna	Thunnus albacores	4.4	Fishbase.org			Marine pelagic fish					Central North Pacific Ocean	2007-2012	26	26		0	0						Fish collected by trained longline fishery observers of NOAA from both shallow and deep longline sets (0-100m and 100-400m) Fish stomachs were sampled randomly and opportunistically.	Stomachs were frozen for analysis in the lab				visual identification
608	Bigeye tuna	Thunnus obesus	4.5	Fishbase.org			Marine pelagic fish					Central North Pacific Ocean	2007-2012	35	35		3	8.57143						Fish collected by trained longline fishery observers of NOAA from both shallow and deep longline sets (0-100m and 100-400m) Fish stomachs were sampled randomly and opportunistically.	Stomachs were frozen for analysis in the lab				visual identification
609	Swordfish	Xiphias gladius	4.5	Fishbase.org			Marine pelagic fish					Central North Pacific Ocean	2007-2012	31	31		1	3.22581						Fish collected by trained longline fishery observers of NOAA from both shallow and deep longline sets (0-100m and 100-400m) Fish stomachs were sampled randomly and opportunistically.	Stomachs were frozen for analysis in the lab				visual identification
611	Twaite shad	Alosa fallax	4	Fishbase.org			pelagic fish					Gulf of Gdansk	1999-2002	100	100		1	1			small (12-24cm)			Fish were received from professional fishermen operating in the Gulf of Gdansk	Fresh or frozen twaite shads were received and stored frozen, in the lab defrosted stomachs were removed and preserved in a 4% buffered formaldehyde solution.				visual identification
612	Twaite shad	Alosa fallax	4	Fishbase.org			pelagic fish					Gulf of Gdansk	1999-2002	49	49		4	8.16327			medium (22-31cm)			Fish were received from professional fishermen operating in the Gulf of Gdansk	Fresh or frozen twaite shads were received and stored frozen, in the lab defrosted stomachs were removed and preserved in a 4% buffered formaldehyde solution.				visual identification
613	Twaite shad	Alosa fallax	4	Fishbase.org			pelagic fish					Vistula river mouth	1999-2002	36	36		4	11.1111			medium (22-31cm)			Fish were received from professional fishermen operating in the Gulf of Gdansk	Fresh or frozen twaite shads were received and stored frozen, in the lab defrosted stomachs were removed and preserved in a 4% buffered formaldehyde solution.				visual identification
614	Twaite shad	Alosa fallax	4	Fishbase.org			pelagic fish					Gulf of Gdansk	1999-2002	16	16		0	0			large (>32cm)			Fish were received from professional fishermen operating in the Gulf of Gdansk	Fresh or frozen twaite shads were received and stored frozen, in the lab defrosted stomachs were removed and preserved in a 4% buffered formaldehyde solution.				visual identification
615	Twaite shad	Alosa fallax	4	Fishbase.org			pelagic fish					Vistula river mouth	1999-2002	4	4		0	0			large (>32cm)			Fish were received from professional fishermen operating in the Gulf of Gdansk	Fresh or frozen twaite shads were received and stored frozen, in the lab defrosted stomachs were removed and preserved in a 4% buffered formaldehyde solution.				visual identification
617	Twaite shad	Alosa fallax	4	Fishbase.org			pelagic fish					Intake screens of Nuclear power stations in the Severn Estuary	1974-1977								few adults, mostly year 0 fish			Fish were collected from intake screens of the Nuclear Power stations at Oldbury-upon-Severn and Berkeley on the Severn Estuary and at Hinkley Point on the Bristol Channel.					visual identification
619	Twaite shad	Alosa fallax	4	Fishbase.org			pelagic fish					Tagus Estuary	1988-1989	185	185									Shads were captured in gillnets and trammel nets and beam trawls by	After capture fish were stored frozen.				visual identification
621	Twaite shad	Alosa fallax	4	Fishbase.org			pelagic fish					Severn Estuary	1979-1980	102	102		13	12.7451			adults								visual identification
622	Twaite shad	Alosa fallax	4	Fishbase.org			pelagic fish					Severn Estuary	1979-1980	49	49		0	0			post-spawning								visual identification
623	Twaite shad	Alosa fallax	4	Fishbase.org			pelagic fish					Severn Estuary	1979-1980	51	51		0	0			immature								visual identification
624	Twaite shad	Alosa fallax	4	Fishbase.org			pelagic fish					Severn Estuary	1979-1980	99	99		0	0			larvae and juvenile								visual identification
625	Twaite shad	Alosa fallax	4	Fishbase.org			pelagic fish					Severn Estuary	1979-1980	235			0	0			juvenile								visual identification
627	Cod	Gadus morhua	4.1	Fishbase.org			Marine demersal fish					North Sea	2010-2011	80	13	10.4	10	12.5				Particles <0.2mm not included		Fish were sampled using a Grand Ouverture Verticale trawl	Fish were stored at -20degC and thwed in the lab. Contents of the esophagus, stomach, and intestines were collected in a jar and digested with 10% KOH solution		Stomach contents were dissolved using 10% KOH solution and plastic particles isolated		visual identification uder stereomicroscope and further analysis using FTIR		Scores as evaluated by Hermsen et al. (2018)	2		2		1		0		0		0		0		2		2
628	Whiting	Merlangius merlangus	4.4	Fishbase.org			Marine benthopelagic fish					North Sea	2010-2011	105	5.7	5.985	6	5.71429				Particles <0.2mm not included		Fish were sampled using a Grand Ouverture Verticale trawl	Fish were stored at -20degC and thwed in the lab. Contents of the esophagus, stomach, and intestines were collected in a jar and digested with 10% KOH solution		Stomach contents were dissolved using 10% KOH solution and plastic particles isolated		visual identification uder stereomicroscope and further analysis using FTIR		Scores as evaluated by Hermsen et al. (2018)	2		2		1		0		0		0		0		2		2
629	Haddock	Melanogrammus aeglefinus	4	Fishbase.org			Marine demersal fish					North Sea	2010-2011	97	6.2	6.014	6	6.18557				Particles <0.2mm not included		Fish were sampled using a Grand Ouverture Verticale trawl	Fish were stored at -20degC and thwed in the lab. Contents of the esophagus, stomach, and intestines were collected in a jar and digested with 10% KOH solution		Stomach contents were dissolved using 10% KOH solution and plastic particles isolated		visual identification uder stereomicroscope and further analysis using FTIR		Scores as evaluated by Hermsen et al. (2018)	2		2		1		0		0		0		0		2		2
630	Herring	Clupea harengus	3.4	Fishbase.org			Marine benthopelagic fish					North Sea	2010-2011	566	1.4	7.924	8	1.41343				Particles <0.2mm not included		Fish were sampled using a Grand Ouverture Verticale trawl	Fish were stored at -20degC and thwed in the lab. Contents of the esophagus, stomach, and intestines were collected in a jar and digested with 10% KOH solution		Stomach contents were dissolved using 10% KOH solution and plastic particles isolated		visual identification uder stereomicroscope and further analysis using FTIR		Scores as evaluated by Hermsen et al. (2018)	2		2		1		0		0		0		0		2		2
631	Atlantic horse mackerel	Trachurus trachurus	3.7	Fishbase.org			Marine pelagic fish					North Sea	2010-2011	100	1	1	1	1				Particles <0.2mm not included		Fish were sampled using a Grand Ouverture Verticale trawl	Fish were stored at -20degC and thwed in the lab. Contents of the esophagus, stomach, and intestines were collected in a jar and digested with 10% KOH solution		Stomach contents were dissolved using 10% KOH solution and plastic particles isolated		visual identification uder stereomicroscope and further analysis using FTIR		Scores as evaluated by Hermsen et al. (2018)	2		2		1		0		0		0		0		2		2
632	Gray gurnad	Eutrigla gurnardus	3.9	Fishbase.org			Marine demersal fish					North Sea	2010-2011	171	0	0	0	0				Particles <0.2mm not included		Fish were sampled using a Grand Ouverture Verticale trawl	Fish were stored at -20degC and thwed in the lab. Contents of the esophagus, stomach, and intestines were collected in a jar and digested with 10% KOH solution		Stomach contents were dissolved using 10% KOH solution and plastic particles isolated		visual identification uder stereomicroscope and further analysis using FTIR		Scores as evaluated by Hermsen et al. (2018)	2		2		1		0		0		0		0		2		2
633	Atlantic mackerel	Scomber scombrus	3.6	Fishbase.org			Marine pelagic fish					North Sea	2010-2011	84	0	0	0	0				Particles <0.2mm not included		Fish were sampled using a Grand Ouverture Verticale trawl	Fish were stored at -20degC and thwed in the lab. Contents of the esophagus, stomach, and intestines were collected in a jar and digested with 10% KOH solution		Stomach contents were dissolved using 10% KOH solution and plastic particles isolated		visual identification uder stereomicroscope and further analysis using FTIR		Scores as evaluated by Hermsen et al. (2018)	2		2		1		0		0		0		0		2		2
654	Gooseneck barnacles	Lepas anatifera	2.6	SeaLifeBase			Marine sessile filter feeders					North Pacific Gyre	2009-2012	243	243		90	37.037				Fine microfibers were discounted, as they could not be distinguished from airborne contamination, vast majority of microplastic were relatively large degraded fragments >0.5mm.		Barnacles were opportunistically collected during a research expedition across the Pacific ocean where floating debris was encountered and collected. This included the use of a long-handled dip net; from neuston net tows at the air-sea interface; and fro	Barnacles were preserved in 5% Formalin buffered with sodium borate with floating debris, when debris was too large barnacles were removed and then preserved.				visual identification under dissecting microscope
655	Gooseneck barnacles	Lepas pacifica	2.6	SeaLifeBase			Marine sessile filter feeders					North Pacific Gyre	2009-2012	85	85		34	40				Fine microfibers were discounted, as they could not be distinguished from airborne contamination, vast majority of microplastic were relatively large degraded fragments >0.5mm.		Barnacles were opportunistically collected during a research expedition across the Pacific ocean where floating debris was encountered and collected. This included the use of a long-handled dip net; from neuston net tows at the air-sea interface; and fro	Barnacles were preserved in 5% Formalin buffered with sodium borate with floating debris, when debris was too large barnacles were removed and then preserved.				visual identification under dissecting microscope
656	Gooseneck barnacles	*Lepas spp	2.6	SeaLifeBase			Marine sessile filter feeders					North Pacific Gyre	2009-2012	57	57		5	8.77193				Fine microfibers were discounted, as they could not be distinguished from airborne contamination, vast majority of microplastic were relatively large degraded fragments >0.5mm.		Barnacles were opportunistically collected during a research expedition across the Pacific ocean where floating debris was encountered and collected. This included the use of a long-handled dip net; from neuston net tows at the air-sea interface; and fro	Barnacles were preserved in 5% Formalin buffered with sodium borate with floating debris, when debris was too large barnacles were removed and then preserved.				visual identification under dissecting microscope
660	Longnose lancetfish	Alepisaurus ferox	4	Fishbase.org			Marine Bathypelagic fish					North Pacific Ocena	2010-2011	192	192		47	24.4792						Fishery observers from NOAA collected A. ferox aboard a commercial fishery vessel. Fish were collected in longline fishing grounds, every third fish species (if it was A. ferox) captured on the longline was captured.	Fish were immediately frozen after capture in vessel's freezer or ice hold and thawed in the lab and stomachs extracted whole.				visual identification by eye >1mm
662	Whiting	Merlangius merlangus	4.4	Fishbase.org			Marine benthopelagic fish					English Channel	2010-2011	50	50		16	32				Work surfaces were cleaned with alcohol, nitrile gloves worn during dissection.		Fish were collected using standard haul trawls	Fish were frozen within 2h of capture and thawed in the lab for examination. GIT were removed by dissectin frm each fish from the top of the oesphagus and cut away at the vent. Contents were placed in plastic zip lock bags before transferring to clean p		Dissection of GIT, visual identification of non-prey items removed with forceps and stored in petri dishes	FT-IR used to confrim identity of each item removed			Scores as evaluated by Hermsen et al. (2018)	2		2		2		0		0		0		0		0		0
663	Blue whiting	Micromesistius poutassou	4.1	Fishbase.org			Marine bathypelagic fish					English Channel	2010-2011	27	27		14	51.8519				Work surfaces were cleaned with alcohol, nitrile gloves worn during dissection.		Fish were collected using standard haul trawls	Fish were frozen within 2h of capture and thawed in the lab for examination. GIT were removed by dissectin frm each fish from the top of the oesphagus and cut away at the vent. Contents were placed in plastic zip lock bags before transferring to clean p		Dissection of GIT, visual identification of non-prey items removed with forceps and stored in petri dishes	FT-IR used to confrim identity of each item removed			Scores as evaluated by Hermsen et al. (2018)	2		2		2		0		0		0		0		0		0
664	Atlantic horse mackerel	Trachurus trachurus	3.7	Fishbase.org			Marine pelagic fish					English Channel	2010-2011	56	56		16	28.5714				Work surfaces were cleaned with alcohol, nitrile gloves worn during dissection.		Fish were collected using standard haul trawls	Fish were frozen within 2h of capture and thawed in the lab for examination. GIT were removed by dissectin frm each fish from the top of the oesphagus and cut away at the vent. Contents were placed in plastic zip lock bags before transferring to clean p		Dissection of GIT, visual identification of non-prey items removed with forceps and stored in petri dishes	FT-IR used to confrim identity of each item removed			Scores as evaluated by Hermsen et al. (2018)	2		2		2		0		0		0		0		0		0
665	Poor cod	Trisopterus minutus	3.7	Fishbase.org			Marine pelagic fish					English Channel	2010-2011	50	50		20	40				Work surfaces were cleaned with alcohol, nitrile gloves worn during dissection.		Fish were collected using standard haul trawls	Fish were frozen within 2h of capture and thawed in the lab for examination. GIT were removed by dissectin frm each fish from the top of the oesphagus and cut away at the vent. Contents were placed in plastic zip lock bags before transferring to clean p		Dissection of GIT, visual identification of non-prey items removed with forceps and stored in petri dishes	FT-IR used to confrim identity of each item removed			Scores as evaluated by Hermsen et al. (2018)	2		2		2		0		0		0		0		0		0
666	John Dory	Zeus faber	4.5	Fishbase.org			Marine Benthopelagic fish					English Channel	2010-2011	42	42		20	47.619				Work surfaces were cleaned with alcohol, nitrile gloves worn during dissection.		Fish were collected using standard haul trawls	Fish were frozen within 2h of capture and thawed in the lab for examination. GIT were removed by dissectin frm each fish from the top of the oesphagus and cut away at the vent. Contents were placed in plastic zip lock bags before transferring to clean p		Dissection of GIT, visual identification of non-prey items removed with forceps and stored in petri dishes	FT-IR used to confrim identity of each item removed			Scores as evaluated by Hermsen et al. (2018)	2		2		2		0		0		0		0		0		0
667	Red gurnard	Aspitrigla cuculus	3.8	Fishbase.org			Marine demersal fish					English Channel	2010-2011	66	66		34	51.5152				Work surfaces were cleaned with alcohol, nitrile gloves worn during dissection.		Fish were collected using standard haul trawls	Fish were frozen within 2h of capture and thawed in the lab for examination. GIT were removed by dissectin frm each fish from the top of the oesphagus and cut away at the vent. Contents were placed in plastic zip lock bags before transferring to clean p		Dissection of GIT, visual identification of non-prey items removed with forceps and stored in petri dishes	FT-IR used to confrim identity of each item removed			Scores as evaluated by Hermsen et al. (2018)	2		2		2		0		0		0		0		0		0
668	Dragonet	Callionymus lyra	3.3	Fishbase.org			Marine demersal fish					English Channel	2010-2011	50	50		19	38				Work surfaces were cleaned with alcohol, nitrile gloves worn during dissection.		Fish were collected using standard haul trawls	Fish were frozen within 2h of capture and thawed in the lab for examination. GIT were removed by dissectin frm each fish from the top of the oesphagus and cut away at the vent. Contents were placed in plastic zip lock bags before transferring to clean p		Dissection of GIT, visual identification of non-prey items removed with forceps and stored in petri dishes	FT-IR used to confrim identity of each item removed			Scores as evaluated by Hermsen et al. (2018)	2		2		2		0		0		0		0		0		0
669	Redband fish	Cepola macrophthalma	3.1	Fishbase.org			Marine demersal fish					English Channel	2010-2011	62	62		20	32.2581				Work surfaces were cleaned with alcohol, nitrile gloves worn during dissection.		Fish were collected using standard haul trawls	Fish were frozen within 2h of capture and thawed in the lab for examination. GIT were removed by dissectin frm each fish from the top of the oesphagus and cut away at the vent. Contents were placed in plastic zip lock bags before transferring to clean p		Dissection of GIT, visual identification of non-prey items removed with forceps and stored in petri dishes	FT-IR used to confrim identity of each item removed			Scores as evaluated by Hermsen et al. (2018)	2		2		2		0		0		0		0		0		0
670	Solenette	Buglossidium luteum	3.3	Fishbase.org			Marine demersal fish					English Channel	2010-2011	50	50		13	26				Work surfaces were cleaned with alcohol, nitrile gloves worn during dissection.		Fish were collected using standard haul trawls	Fish were frozen within 2h of capture and thawed in the lab for examination. GIT were removed by dissectin frm each fish from the top of the oesphagus and cut away at the vent. Contents were placed in plastic zip lock bags before transferring to clean p		Dissection of GIT, visual identification of non-prey items removed with forceps and stored in petri dishes	FT-IR used to confrim identity of each item removed			Scores as evaluated by Hermsen et al. (2018)	2		2		2		0		0		0		0		0		0
671	Thich-back sole	Microchirus variegatus	3.3	Fishbase.org			Marine demersal fish					English Channel	2010-2011	51	51		12	23.5294				Work surfaces were cleaned with alcohol, nitrile gloves worn during dissection.		Fish were collected using standard haul trawls	Fish were frozen within 2h of capture and thawed in the lab for examination. GIT were removed by dissectin frm each fish from the top of the oesphagus and cut away at the vent. Contents were placed in plastic zip lock bags before transferring to clean p		Dissection of GIT, visual identification of non-prey items removed with forceps and stored in petri dishes	FT-IR used to confrim identity of each item removed			Scores as evaluated by Hermsen et al. (2018)	2		2		2		0		0		0		0		0		0
673	Blue Shark	PRIONACE GLAUCA	4.4	Fishbase.org			Marine pelagic fish					English Channel	1972	98	98 (stomachs pooled)		2	2.04082
674	Cod	Gadus morhua	4.1	Fishbase.org			Marine demersal fish					North Sea	1990	1	1		1	100
675	Saithe	Pollachius virens	4.3	Fishbase.org			Marine demersal fish					North Sea	1992	1	1		1	100
676	Whiting	Merlangius merlangus	4.4	Fishbase.org			Marine benthopelagic fish					North Sea	2004	1	1		1	100
677	GREY GURNARD	EUTRIGLA GURNARDUS	3.9	Fishbase.org			Marine demersal fish					North Sea	2004	1	1		1	100
678	Saithe	Pollachius virens	4.3	Fishbase.org			Marine demersal fish					North Sea	1992	1	1		1	100
679	GREY GURNARD	EUTRIGLA GURNARDUS	3.9	Fishbase.org			Marine demersal fish					North Sea	2005	1	1		1	100
680	Whiting	Merlangius merlangus	4.4	Fishbase.org			Marine benthopelagic fish					North Sea	1992	1	1		1	100
681	Lesser spotted dogfish	Scyliorhinus canicula	3.8	Fishbase.org			Marine demersal fish					Irish Sea	2011	1	1		1	100
682	COD	Gadus morhua	4.1	Fishbase.org			Marine demersal fish					North Sea	1994	1	1		1	100
683	COD	Gadus morhua	4.1	Fishbase.org			Marine demersal fish					Irish Sea	2010	1	1		1	100
684	GREY GURNARD	EUTRIGLA GURNARDUS	3.9	Fishbase.org			Marine demersal fish					North Sea	2005	1	1		1	100
685	Saithe	Pollachius virens	4.3	Fishbase.org			Marine demersal fish					North Sea	1992	1	1		1	100
686	Saithe	Pollachius virens	4.3	Fishbase.org			Marine demersal fish					North Sea	1992	1	1		1	100
687	COD	Gadus morhua	4.1	Fishbase.org			Marine demersal fish					North Sea	1992	1	1		1	100
688	Saithe	Pollachius virens	4.3	Fishbase.org			Marine demersal fish					North Sea	1992	1	1		1	100
689	COD	Gadus morhua	4.1	Fishbase.org			Marine demersal fish					North Sea	2005	1	1		1	100
690	Blue Shark	PRIONACE GLAUCA	4.4	Fishbase.org			Marine pelagic fish					Channel	1972	98	98 (stomachs pooled)		1	1.02041
691	Saithe	Pollachius virens	4.3	Fishbase.org			Marine demersal fish					North Sea	1992	1	1		1	100
692	Whiting	Merlangius merlangus	4.4	Fishbase.org			Marine benthopelagic fish					North Sea	1992	1	1		1	100
693	COD	Gadus morhua	4.1	Fishbase.org			Marine demersal fish					North Sea	1992	1	1		1	100
694	COD	Gadus morhua	4.1	Fishbase.org			Marine demersal fish					Spitzbergen (Greenland Sea)	1955	1	1		1	100
695	Whiting	Merlangius merlangus	4.4	Fishbase.org			Marine benthopelagic fish					North Sea	2005	1	1		1	100
696	Whiting	Merlangius merlangus	4.4	Fishbase.org			Marine benthopelagic fish					North Sea	2005	1	1		1	100
699	Sandhopper	Talitrus saltator		n/a			Supralittoral arthropod					Pisa-Italy beach	2010	200	200													Fragments were isolated from fecal pellets for analysis by FT-IR	visual identification under infrared microscope
701	Flesh-footed Shearwater	Puffinus carneipes	4.2	SeaLifeBase			Seabird (Procellariiformes)					Lord Howe Island, New South Wales	2011	38	38		34	89.4737			approx. 80days			Ingested plastic was collected by stomach flushing with a tube placed down into stomach and flushed with seawater.
703	Flesh-footed Shearwater	Puffinus carneipes	4.2	SeaLifeBase			Seabird (Procellariiformes)					Lord Howe Island, New South Wales	2001-2002	14		14	14	100						Deceased birds were collected and frozen whole, after thawing the proventriculus was removed and the contents sorted and measured.
704	Flesh-footed Shearwater	Puffinus carneipes	4.2	SeaLifeBase			Seabird (Procellariiformes)					Lord Howe Island, New South Wales	2005	56	56		44	78.5714			approx. 10weeks			Ingested plastic was collected by stomach flushing with a tube placed down into stomach and flushed with seawater.
705	Flesh-footed Shearwater	Puffinus carneipes	4.2	SeaLifeBase			Seabird (Procellariiformes)					Lord Howe Island, New South Wales	2005	6		6	6	100			approx. 10weeks			Deceased birds were collected and frozen whole, after thawing the proventriculus was removed and the contents sorted and measured.
706	Flesh-footed Shearwater	Puffinus carneipes	4.2	SeaLifeBase			Seabird (Procellariiformes)					Lord Howe Island, New South Wales	2001-2007	21		21	0	0			adult			Deceased birds were collected and frozen whole, after thawing the proventriculus was removed and the contents sorted and measured.
707	Wedge-tailed shearwater	Puffinus pacificus	4.2	SeaLifeBase			Seabird (Procellariiformes)					Lord Howe Island, New South Wales	2005	30	30		13	43.3333			approx. 10weeks			Ingested plastic was collected by stomach flushing with a tube placed down into stomach and flushed with seawater.
708	Wedge-tailed shearwater	Puffinus pacificus	4.2	SeaLifeBase			Seabird (Procellariiformes)					Lord Howe Island, New South Wales	2005	22		22	3	13.6364
710	multiple turtles	*misc. turtles		n/a								US coast	1988-1993	51			25	49.0196
711	green and loggerhead	Chelonia mydas	2.4	SeaLifeBase			Sea turtle					Australia	2002-2006	54			35	64.8148
712	multiple turtles	*misc. turtles		n/a								Brazil	1997-1998	50			25	50
713	Kemp's ridley	Lepidochelys kempii	3.5	SeaLifeBase			Sea turtle					US coast	1985-1989	18			0	0
714	multiple turtles	*misc. turtles		n/a								US coast	1994	158			17	10.7595
715	loggerhead turtle	Caretta caretta	3.9	SeaLifeBase			Sea turtle - epipelagic					Central Mediterranean	2001-2005	33			17	51.5152
716	multiple turtles	*misc. turtles		n/a								France	1978-1995	141			24	17.0213
717	leatherback	Dermochelys coriacea	4.2	SeaLifeBase			Marine turtle					France	1979-1999	87			48	55.1724
718	multiple turtles	*misc. turtles		n/a								US coast	1987-1989	32			19	59.375
719	green turtle	Chelonia mydas	2.4	SeaLifeBase			Sea turtle					US coast	2000-2001	44			1	2.27273
720	loggerhead turtle	Caretta caretta	3.9	SeaLifeBase			Sea turtle - epipelagic					Azores	1986-2001	12			3	25
721	green turtle	Chelonia mydas	2.4	SeaLifeBase			Sea turtle					Australia	1979	44			0	0
722	green turtle	Chelonia mydas	2.4	SeaLifeBase			Sea turtle					Brazil	2004-2007	76			53	69.7368
723	green turtle	Chelonia mydas	2.4	SeaLifeBase			Sea turtle					UAE	1997	13			0	0
724	loggerhead turtle	Caretta caretta	3.9	SeaLifeBase			Sea turtle - epipelagic					Turkey	2001	65			3	4.61538
725	loggerhead turtle	Caretta caretta	3.9	SeaLifeBase			Sea turtle - epipelagic					Eastern Adriatic	2001-2004	54			19	35.1852
726	loggerhead turtle	Caretta caretta	3.9	SeaLifeBase			Sea turtle - epipelagic					Australia	1989-1998	47			0	0
727	green turtle	Chelonia mydas	2.4	SeaLifeBase			Sea turtle					US coast	2000-2002	24			0	0
728	leatherback	Dermochelys coriacea	4.2	SeaLifeBase			Marine turtle					Global	1885-2007	408			139	34.0686
729	loggerhead turtle	Caretta caretta	3.9	SeaLifeBase			Sea turtle - epipelagic					Northern Pacific	1990-1992	52			18	34.6154
730	green turtle	Chelonia mydas	2.4	SeaLifeBase			Sea turtle					US coast	1990-2004	10			7	70
731	loggerhead turtle	Caretta caretta	3.9	SeaLifeBase			Sea turtle - epipelagic					US coast	2003-2007	82			0	0
732	green, hawksbill turtles	Chelonia mydas	2.4	SeaLifeBase			Sea turtle					Texas	1986-1988	23			14	60.8696
733	loggerhead turtle	Caretta caretta	3.9	SeaLifeBase			Sea turtle - epipelagic					Texas	1986-1988	82			42	51.2195
734	green turtle	Chelonia mydas	2.4	SeaLifeBase			Sea turtle					Peru	1987	192			81	42.1875
735	loggerhead turtle	Caretta caretta	3.9	SeaLifeBase			Sea turtle - epipelagic					Mediterranean	2002-2004	19			7	36.8421
736	green turtle	Chelonia mydas	2.4	SeaLifeBase			Sea turtle					Oman	1977-1979	9			0	0
737	green, loggerhead turtles	Chelonia mydas	2.4	SeaLifeBase			Sea turtle					Mediterranean	1994-1998	45			8	17.7778
738	multiple turtles	*misc. turtles		n/a								US coast	1979-1988	116			14	12.069
739	green turtle	Chelonia mydas	2.4	SeaLifeBase			Sea turtle					Brazil	2007-2008	15			3	20
740	multiple turtles	*misc. turtles		n/a								Australia	2006-2011	115			38	33.0435
741	green turtle	Chelonia mydas	2.4	SeaLifeBase			Sea turtle					Mexico	1995-1999	7			2	28.5714
742	loggerhead turtle	Caretta caretta	3.9	SeaLifeBase			Sea turtle - epipelagic					US coast	1983-2002	166			0	0
743	Kemp's ridley	Lepidochelys kempii	3.5	SeaLifeBase			Sea turtle					US coast	1983-1989	101			29	28.7129
744	Kemp's ridley	Lepidochelys kempii	3.5	SeaLifeBase			Sea turtle					US coast	1984	37			7	18.9189
745	loggerhead turtle	Caretta caretta	3.9	SeaLifeBase			Sea turtle - epipelagic					Spain	not given	54			43	79.6296
746	green turtle	Chelonia mydas	2.4	SeaLifeBase			Sea turtle					Brazil	2006-2007	34			34	100
768	Blue mussel	Mytilus edulis	2.1	Lavoie et al. (2010)			Marine benthic bivalve					Mussel farm, Germany	2014	36	36												GIT were initially depurating for three days, followed by acid digestion of soft tissue		Visual identification under microscope coupled with analysis of sub-set of particles by Raman spectroscopy		Scores as evaluated by Hermsen et al. (2018)	1		0		1		0		2		2		0		2		0
769	Oyster	Crassosterea gigas	2	SeaLifeBase			Marine benthic bivalve					Store bought, originating from the Atlantic Ocean via Brittany, France	2014	10	10												GIT were initially depurating for three days, followed by acid digestion of soft tissue		Visual identification under microscope coupled with analysis of sub-set of particles by Raman spectroscopy		Scores as evaluated by Hermsen et al. (2018)	1		0		1		0		2		2		0		2		0
770	Blue mussel	Mytilus edulis	2.1	Lavoie et al. (2010)			Marine benthic bivalve					Mussel farm, Germany	2014	36	36												Acid digestion of soft tissue		Visual identification under microscope coupled with analysis of sub-set of particles by Raman spectroscopy		Scores as evaluated by Hermsen et al. (2018)	1		0		1		0		2		2		0		2		0
771	Oyster	Crassosterea gigas	2	SeaLifeBase			Marine benthic bivalve					Store bought, originating from the Atlantic Ocean via Brittany, France	2014	11	11												Acid digestion of soft tissue		Visual identification under microscope coupled with analysis of sub-set of particles by Raman spectroscopy		Scores as evaluated by Hermsen et al. (2018)	1		0		1		0		2		2		0		2		0
773	Blue mussel	Mytilus edulis	2.1	Lavoie et al. (2010)			Marine benthic bivalve					Halifax Harbor, Nova Scotia, Canada	2012										No blanks appear to have been accounted for and there is mention of contamination from lab air, although it is determined to be minimal given observations of Thompson et al. 2004 who highlight relative importance of fibers				Sediment, worm castings and mussel tissue treated with hydrogen peroxide to remove organic matter, plastic was then separated using a concentrated saline solution and filtered using 0.8micron size filter under vaccuum.	Microplastic fibers on each filter were quantified using a Motic Dissecting microscope (2x) and visually sorted			Scores as evaluated by Hermsen et al. (2018)	1		1		2		1		1		2		1		2		0
774	Blue mussel	Mytilus edulis	2.1	Lavoie et al. (2010)			Marine benthic bivalve					store bought	2012										No blanks appear to have been accounted for and there is mention of contamination from lab air, although it is determined to be minimal given observations of Thompson et al. 2004 who highlight relative importance of fibers				Sediment, worm castings and mussel tissue treated with hydrogen peroxide to remove organic matter, plastic was then separated using a concentrated saline solution and filtered using 0.8micron size filter under vaccuum.	Microplastic fibers on each filter were quantified using a Motic Dissecting microscope (2x) and visually sorted			Scores as evaluated by Hermsen et al. (2018)	1		1		2		1		1		2		1		2		0
775	Blue mussel	Mytilus edulis	2.1	Lavoie et al. (2010)			Marine benthic bivalve					Halifax Harbor, Nova Scotia, Canada	2013	15									No blanks appear to have been accounted for and there is mention of contamination from lab air, although it is determined to be minimal given observations of Thompson et al. 2004 who highlight relative importance of fibers				Sediment, worm castings and mussel tissue treated with hydrogen peroxide to remove organic matter, plastic was then separated using a concentrated saline solution and filtered using 0.8micron size filter under vaccuum.	Microplastic fibers on each filter were quantified using a Motic Dissecting microscope (2x) and visually sorted			Scores as evaluated by Hermsen et al. (2018)	1		1		2		1		1		2		1		2		0
776	Blue mussel	Mytilus edulis	2.1	Lavoie et al. (2010)			Marine benthic bivalve					store bought	2013	15									No blanks appear to have been accounted for and there is mention of contamination from lab air, although it is determined to be minimal given observations of Thompson et al. 2004 who highlight relative importance of fibers				Sediment, worm castings and mussel tissue treated with hydrogen peroxide to remove organic matter, plastic was then separated using a concentrated saline solution and filtered using 0.8micron size filter under vaccuum.	Microplastic fibers on each filter were quantified using a Motic Dissecting microscope (2x) and visually sorted			Scores as evaluated by Hermsen et al. (2018)	1		1		2		1		1		2		1		2		0
789	Humpback whale	Megaptera novaeangliae	4.3	SeaLifeBase			Marine mammal						2012	1		1	1	100	1								GIT samples collected and digested with KOH solution, saturated NaCL dispersion to separate plastic		Visual identification under microscope and confirmation by FTIR
797	Marine calanoid copepod	Neocalanus cristatus	2.4	Lavoie et al. (2010) - generic crustacea			Marine zooplankton - copepoda					Coastal British Columbia	2012		960							No contamination in blanks was observed					Pooled zooplankton samples were acid digested using different acids and conditions to derive an optimal condition. Both heated treatments of either 1h or 3h using a mixture of HCl and HNO3 or just HNO3 provided similar results.		visual identification under microscope		Scores as evaluated by Hermsen et al. (2018)	2		2		2		0		0		2		0		2		0
798	Marine euphausiid	Euphausia pacifica	2.3	SeaLifeBase			Marine epipelagic zooplankton					Coastal British Columbia	2012		413							No contamination in blanks was observed					Pooled zooplankton samples were acid digested using different acids and conditions to derive an optimal condition. Both heated treatments of either 1h or 3h using a mixture of HCl and HNO3 or just HNO3 provided similar results.		visual identification under microscope		Scores as evaluated by Hermsen et al. (2018)	2		2		2		0		0		2		0		2		0
800	half-crenated ark	Anadara sativa	2.1	Lavoie et al. (2010) - generic bivalvia			Marine benthic bivalve					Fishery market, Shanghai, China	2014	6													Tissue was digested using 30% H202 for 24h at 65C, the digested liquid was then transferred to concentrated NaCl solution to separate plastic via flotation and filtration		visual identification of microplastic under microscope and verification using micro-FTIR microscope		Scores as evaluated by Hermsen et al. (2018)	2		2		0		0		0		1		1		2		0
801	granular ark	Tegillarca granosa	2	SeaLifeBase			Marine benthic bivalve					Fishery market, Shanghai, China	2014	18													Tissue was digested using 30% H202 for 24h at 65C, the digested liquid was then transferred to concentrated NaCl solution to separate plastic via flotation and filtration		visual identification of microplastic under microscope and verification using micro-FTIR microscope		Scores as evaluated by Hermsen et al. (2018)	2		2		0		0		0		1		1		2		0
802	Mediterranean mussel	Mytilus galloprovincialis	2.1	Lavoie et al. (2010) - generic bivalvia			Marine benthic bivalve					Fishery market, Shanghai, China	2014	18													Tissue was digested using 30% H202 for 24h at 65C, the digested liquid was then transferred to concentrated NaCl solution to separate plastic via flotation and filtration		visual identification of microplastic under microscope and verification using micro-FTIR microscope		Scores as evaluated by Hermsen et al. (2018)	2		2		0		0		0		1		1		2		0
803	large weathervane scallop	Mizuhopecten yessoensis	2	SeaLifeBase			Marine benthic bivalve					Fishery market, Shanghai, China	2014	6													Tissue was digested using 30% H202 for 24h at 65C, the digested liquid was then transferred to concentrated NaCl solution to separate plastic via flotation and filtration		visual identification of microplastic under microscope and verification using micro-FTIR microscope		Scores as evaluated by Hermsen et al. (2018)	2		2		0		0		0		1		1		2		0
804	mussel	Alectryonella plicatula	2.2	average of molluscs reported by Hobson (1993)			Marine benthic bivalve					Fishery market, Shanghai, China	2014	18													Tissue was digested using 30% H202 for 24h at 65C, the digested liquid was then transferred to concentrated NaCl solution to separate plastic via flotation and filtration		visual identification of microplastic under microscope and verification using micro-FTIR microscope		Scores as evaluated by Hermsen et al. (2018)	2		2		0		0		0		1		1		2		0
805	Chinese razor clam	Sinonovacula constricta	2	SeaLifeBase			Marine benthic bivalve					Fishery market, Shanghai, China	2014	6													Tissue was digested using 30% H202 for 24h at 65C, the digested liquid was then transferred to concentrated NaCl solution to separate plastic via flotation and filtration		visual identification of microplastic under microscope and verification using micro-FTIR microscope		Scores as evaluated by Hermsen et al. (2018)	2		2		0		0		0		1		1		2		0
806	Japanese carpet shell	Ruditapes philippinarum	2	SeaLifeBase			Marine benthic bivalve					Fishery market, Shanghai, China	2014	24													Tissue was digested using 30% H202 for 24h at 65C, the digested liquid was then transferred to concentrated NaCl solution to separate plastic via flotation and filtration		visual identification of microplastic under microscope and verification using micro-FTIR microscope		Scores as evaluated by Hermsen et al. (2018)	2		2		0		0		0		1		1		2		0
807	mussel	Meretrix lusoria	2.1	Lavoie et al. (2010) - generic bivalvia			Marine benthic bivalve					Fishery market, Shanghai, China	2014	18													Tissue was digested using 30% H202 for 24h at 65C, the digested liquid was then transferred to concentrated NaCl solution to separate plastic via flotation and filtration		visual identification of microplastic under microscope and verification using micro-FTIR microscope		Scores as evaluated by Hermsen et al. (2018)	2		2		0		0		0		1		1		2		0
808	mussel	Cyclina sinensis	2	SeaLifeBase			Marine benthic bivalve					Fishery market, Shanghai, China	2014	30													Tissue was digested using 30% H202 for 24h at 65C, the digested liquid was then transferred to concentrated NaCl solution to separate plastic via flotation and filtration		visual identification of microplastic under microscope and verification using micro-FTIR microscope		Scores as evaluated by Hermsen et al. (2018)	2		2		0		0		0		1		1		2		0
810	Gulf Menhaden	Brevoortia patronus	2.2	Fishbase.org			Marine pelagic fish					Texas coast	2013	9													GIT from fish caught removed and contents examined under dissecting microscope		visual identificatin of microplsatic under microscope followed by verification using FTIR
811	Gizzard shad	Dorosoma cepedianum	2.4	Fishbase.org			Freshwater pelagic fish					Texas coast	2013	16													GIT from fish caught removed and contents examined under dissecting microscope		visual identificatin of microplsatic under microscope followed by verification using FTIR
812	Threadfin shad	Dorosoma petenense	2.8	Fishbase.org			Freshwater pelagic fish					Texas coast	2013	5													GIT from fish caught removed and contents examined under dissecting microscope		visual identificatin of microplsatic under microscope followed by verification using FTIR
813	Central stoneroller	Campostoma anomalum	2	Fishbase.org			Freshwater benthopelagic fish					Texas coast	2013	31													GIT from fish caught removed and contents examined under dissecting microscope		visual identificatin of microplsatic under microscope followed by verification using FTIR
814	Plateau shiner	Cyprinella lepida	3.1	Fishbase.org			Freshwater benthopelagic fish					Texas coast	2013	5													GIT from fish caught removed and contents examined under dissecting microscope		visual identificatin of microplsatic under microscope followed by verification using FTIR
815	Red shiner	Cyprinella lutrensis	2.8	Fishbase.org			Freshwater benthopelagic fish					Texas coast	2013	67													GIT from fish caught removed and contents examined under dissecting microscope		visual identificatin of microplsatic under microscope followed by verification using FTIR
816	Blacktail shiner	Cyprinella venusta	3.2	Fishbase.org			Freshwater benthopelagic fish					Texas coast	2013	38													GIT from fish caught removed and contents examined under dissecting microscope		visual identificatin of microplsatic under microscope followed by verification using FTIR
817	Golden shiner	Notemigonus crysoleucas	2.7	Fishbase.org			Freshwater demersal fish					Texas coast	2013	7													GIT from fish caught removed and contents examined under dissecting microscope		visual identificatin of microplsatic under microscope followed by verification using FTIR
818	Texas shiner	Notropis amabilis	2.9	Fishbase.org			Freshwater benthpelagic fish					Texas coast	2013	16													GIT from fish caught removed and contents examined under dissecting microscope		visual identificatin of microplsatic under microscope followed by verification using FTIR
819	Mimic shiner	Notropis volucellus	3	Fishbase.org			Freshwater benthpelagic fish					Texas coast	2013	32													GIT from fish caught removed and contents examined under dissecting microscope		visual identificatin of microplsatic under microscope followed by verification using FTIR
820	Pugnose minnow	Opsopoeodus emiliae	2.9	Fishbase.org			Freshwater demersal fish					Texas coast	2013	2													GIT from fish caught removed and contents examined under dissecting microscope		visual identificatin of microplsatic under microscope followed by verification using FTIR
821	Fathead minnow	Pimephales promelas	2.4	Fishbase.org			Freshwater demersal fish					Texas coast	2013	1													GIT from fish caught removed and contents examined under dissecting microscope		visual identificatin of microplsatic under microscope followed by verification using FTIR
822	Bullhead minnow	Pimephales vigilax	2.6	Fishbase.org			Freshwater demersal fish					Texas coast	2013	3													GIT from fish caught removed and contents examined under dissecting microscope		visual identificatin of microplsatic under microscope followed by verification using FTIR
823	Sabine shiner	Notropis sabinae	2.9	Fishbase.org			Freshwater benthpelagic fish					Texas coast	2013	12													GIT from fish caught removed and contents examined under dissecting microscope		visual identificatin of microplsatic under microscope followed by verification using FTIR
824	Sand shiner	Notropis stramineus	2.4	Fishbase.org			Freshwater benthpelagic fish					Texas coast	2013	7													GIT from fish caught removed and contents examined under dissecting microscope		visual identificatin of microplsatic under microscope followed by verification using FTIR
825	Creek chubsucker	Erimyzon oblongus	3	Fishbase.org			Freshwater demersal fish					Texas coast	2013	1													GIT from fish caught removed and contents examined under dissecting microscope		visual identificatin of microplsatic under microscope followed by verification using FTIR
826	Spotted sucker	Minytrema melanops	3.4	Fishbase.org			Freshwater demersal fish					Texas coast	2013	1													GIT from fish caught removed and contents examined under dissecting microscope		visual identificatin of microplsatic under microscope followed by verification using FTIR
827	Mexican tetra	Astyanax mexicanus	3.2	Fishbase.org			Freshwater benthopelagic fish					Texas coast	2013	12													GIT from fish caught removed and contents examined under dissecting microscope		visual identificatin of microplsatic under microscope followed by verification using FTIR
828	Black bullhead	Ameiurus melas	3.8	Fishbase.org			Freshwater demersal fish					Texas coast	2013	1													GIT from fish caught removed and contents examined under dissecting microscope		visual identificatin of microplsatic under microscope followed by verification using FTIR
829	Yellow bullhead	Ameiurus natalis	3.3	Fishbase.org			Freshwater demersal fish					Texas coast	2013	7													GIT from fish caught removed and contents examined under dissecting microscope		visual identificatin of microplsatic under microscope followed by verification using FTIR
830	Channel catfish	Ictalurus punctatus	4.2	Fishbase.org			Freshwater benthopelagic fish					Texas coast	2013	10													GIT from fish caught removed and contents examined under dissecting microscope		visual identificatin of microplsatic under microscope followed by verification using FTIR
831	Tadpole madtom	Noturus gyrinus	3.3	Fishbase.org			Freshwater demersal fish					Texas coast	2013	2													GIT from fish caught removed and contents examined under dissecting microscope		visual identificatin of microplsatic under microscope followed by verification using FTIR
832	Striped mullet	Mugil cephalus	2.5	Fishbase.org			Marine benthopelagic fish					Texas coast	2013	9													GIT from fish caught removed and contents examined under dissecting microscope		visual identificatin of microplsatic under microscope followed by verification using FTIR
833	Blackstripe topminnow	Fundulus notatus	3.1	Fishbase.org			Freshwater benthopelagic fish					Texas coast	2013	2													GIT from fish caught removed and contents examined under dissecting microscope		visual identificatin of microplsatic under microscope followed by verification using FTIR
834	Western mosquitofish	Gambusia affinis	3.1	Fishbase.org			Freshwater benthopelagic fish					Texas coast	2013	5													GIT from fish caught removed and contents examined under dissecting microscope		visual identificatin of microplsatic under microscope followed by verification using FTIR
835	Redbreast sunfish	Lepomis auritus	3.2	Fishbase.org			Freshwater demersal fish					Texas coast	2013	8													GIT from fish caught removed and contents examined under dissecting microscope		visual identificatin of microplsatic under microscope followed by verification using FTIR
836	Green sunfish	Lepomis cyanellus	3.2	Fishbase.org			Freshwater demersal fish					Texas coast	2013	6													GIT from fish caught removed and contents examined under dissecting microscope		visual identificatin of microplsatic under microscope followed by verification using FTIR
837	Warmouth	Lepomis gulosus	3.4	Fishbase.org			Freshwater demersal fish					Texas coast	2013	1													GIT from fish caught removed and contents examined under dissecting microscope		visual identificatin of microplsatic under microscope followed by verification using FTIR
838	Orangespotted sunfish	Lepomis humilis	3.6	Fishbase.org			Freshwater benthopelagic fish					Texas coast	2013	4													GIT from fish caught removed and contents examined under dissecting microscope		visual identificatin of microplsatic under microscope followed by verification using FTIR
839	Bluegill sunfish	Lepomis macrochirus	3.2	Fishbase.org			Freshwater benthopelagic fish					Texas coast	2013	12													GIT from fish caught removed and contents examined under dissecting microscope		visual identificatin of microplsatic under microscope followed by verification using FTIR
840	Longear sunfish	Lepomis megalotis	3.6	Fishbase.org			Freshwater benthopelagic fish					Texas coast	2013	23													GIT from fish caught removed and contents examined under dissecting microscope		visual identificatin of microplsatic under microscope followed by verification using FTIR
841	Redear sunfish	Lepomis microlophus	3.5	Fishbase.org			Freshwater demersal fish					Texas coast	2013	5													GIT from fish caught removed and contents examined under dissecting microscope		visual identificatin of microplsatic under microscope followed by verification using FTIR
842	Redspotted sunfish	Lepomis miniatus	3.4	Fishbase.org			Freshwater demersal fish					Texas coast	2013	6													GIT from fish caught removed and contents examined under dissecting microscope		visual identificatin of microplsatic under microscope followed by verification using FTIR
843	Spotted bass	Micropterus punctulatus	3.6	Fishbase.org			Freshwater demersal fish					Texas coast	2013	1													GIT from fish caught removed and contents examined under dissecting microscope		visual identificatin of microplsatic under microscope followed by verification using FTIR
844	Largemouth black bass	Micropterus salmoides	3.8	Fishbase.org			Freshwater benthopelagic fish					Texas coast	2013	12													GIT from fish caught removed and contents examined under dissecting microscope		visual identificatin of microplsatic under microscope followed by verification using FTIR
845	White crappie	Pomoxis annularis	4.4	Fishbase.org			Freshwater demersal fish					Texas coast	2013	4													GIT from fish caught removed and contents examined under dissecting microscope		visual identificatin of microplsatic under microscope followed by verification using FTIR
846	Black crappie	Pomoxis nigromaculatus	3.8	Fishbase.org			Freshwater benthopelagic fish					Texas coast	2013	3													GIT from fish caught removed and contents examined under dissecting microscope		visual identificatin of microplsatic under microscope followed by verification using FTIR
847	Redspot darter	Etheostoma artesiae	3.4	Fishbase.org			Freshwater benthopelagic fish					Texas coast	2013	11													GIT from fish caught removed and contents examined under dissecting microscope		visual identificatin of microplsatic under microscope followed by verification using FTIR
848	Crevalle jack	Caranx hippos	3.6	Fishbase.org			Marine reef-associated fish					Texas coast	2013	9													GIT from fish caught removed and contents examined under dissecting microscope		visual identificatin of microplsatic under microscope followed by verification using FTIR
849	Northern Red snapper	Lutjanus campechanus	3.9	Fishbase.org			Marine reef-associated fish					Texas coast	2013	2													GIT from fish caught removed and contents examined under dissecting microscope		visual identificatin of microplsatic under microscope followed by verification using FTIR
850	Mangrove snapper	Lutjanus griseus	4.2	Fishbase.org			Marine reef-associated fish					Texas coast	2013	5													GIT from fish caught removed and contents examined under dissecting microscope		visual identificatin of microplsatic under microscope followed by verification using FTIR
851	Pinfish	Lagodon rhomboides	4.4	Fishbase.org			Marine demersal fish					Texas coast	2013	48													GIT from fish caught removed and contents examined under dissecting microscope		visual identificatin of microplsatic under microscope followed by verification using FTIR
852	Black drum	Pogonias cromis	3.4	Fishbase.org			Marine demersal fish					Texas coast	2013	1													GIT from fish caught removed and contents examined under dissecting microscope		visual identificatin of microplsatic under microscope followed by verification using FTIR
853	Atlantic croaker	Micropogonias undulatus	4	Fishbase.org			Marine demersal fish					Texas coast	2013	1													GIT from fish caught removed and contents examined under dissecting microscope		visual identificatin of microplsatic under microscope followed by verification using FTIR
854	Red drum	Sciaenops ocellatus	3.7	Fishbase.org			Marine demersal fish					Texas coast	2013	28													GIT from fish caught removed and contents examined under dissecting microscope		visual identificatin of microplsatic under microscope followed by verification using FTIR
855	Spotted seatrout	Cynoscion nebulosus	4	Fishbase.org			Marine demersal fish					Texas coast	2013	20													GIT from fish caught removed and contents examined under dissecting microscope		visual identificatin of microplsatic under microscope followed by verification using FTIR
856	Rio Grande cichlid	Herichthys cyanoguttatus	2.9	Fishbase.org			Freshwater benthopelagic fish					Texas coast	2013	6													GIT from fish caught removed and contents examined under dissecting microscope		visual identificatin of microplsatic under microscope followed by verification using FTIR
857	Blue tilapia	Oreochromis aureus	2.1	Fishbase.org			Freshwater/estuarine benthopelagic fish					Texas coast	2013	4													GIT from fish caught removed and contents examined under dissecting microscope		visual identificatin of microplsatic under microscope followed by verification using FTIR
858	King mackerel	Scomberomorus cavalla	4.4	Fishbase.org			Marine reef-associated fish					Texas coast	2013	1													GIT from fish caught removed and contents examined under dissecting microscope		visual identificatin of microplsatic under microscope followed by verification using FTIR
859	Southern flounder	Paralichthys lethostigma	3.5	Fishbase.org			Marine fish					Texas coast	2013	8													GIT from fish caught removed and contents examined under dissecting microscope		visual identificatin of microplsatic under microscope followed by verification using FTIR
860	Common dolphinfish	Coryphaena hippurus	4.4	Fishbase.org			Marine pelagic fish					Texas coast	2013	2													GIT from fish caught removed and contents examined under dissecting microscope		visual identificatin of microplsatic under microscope followed by verification using FTIR
862	Gudgeon	Gobio gobio	3.1	Fishbase.org			Freshwater benthopelagic fish					France	2012	186			22	11.828			adult						GIT From fish removed		visual identification under a dissecting microscope
864	Northern pike	Esox lucius	4.1	Fishbase.org			Freshwater demersal fish					Lake Geneva, Switzerland	2012	21			0	0											visual identification under a stereomicroscope
865	Common roach	Rutilus rutilus	3	Fishbase.org			Freshwater benthopelagic fish					Lake Geneva, Switzerland	2012	18			0	0											visual identification under a stereomicroscope
866	Common breams	Abramis brama	3.1	Fishbase.org			Freshwater pelagic fish					Lake Geneva, Switzerland	2012	2			0	0											visual identification under a stereomicroscope
867	Black-necked Grebe	Podiceps nigricollis		n/a			Seabird					Lake Geneva, Switzerland	2012	1			0	0											visual identification under a stereomicroscope
869	Blue mussel	Mytiluls edulis	2.1	Lavoie et al. (2010)			Marine benthic bivalve					French, Dutch, and Belgium North Sea Coast	2011														Soft tissues digested following depuration by 69% nitric acid at elevated temperature, and microplastic separated uisng a concentration NaCl solution		visual identificaiton using microscope followed by verification using micro-Raman spectroscopy on a sub-set of particles
870	Lugworm	Arenicola marina	2	Pasquaud et al. (2010)_benthic base level			marine polychaete worm					French, Dutch, and Belgium North Sea Coast	2011														Soft tissues digested following depuration by 69% nitric acid at elevated temperature, and microplastic separated uisng a concentration NaCl solution		visual identificaiton using microscope followed by verification using micro-Raman spectroscopy on a sub-set of particles
872	Atlantic cod	Gadus morhua	4.1	Fishbase.org			Marine demersal fish					Norwegian Coast		302	302		9	2.98013				Samples of frozen fish stomachs were handled adopting precautions to limit airborne contamination from fibres during processing					Stomach contents were visually inspected and the removal of material resembling plastic was carried out with particles being stored in clean/closed petri dishes for additional analysis	All fragments suspected of being plastic were analyzed by ATR FT-IR.
874	Benthic meiofauna	Saccocirrus pussicus		n/a			Benthic meiofauna					Various beaches along Atlantic coast, including in Brazil, off the coast of Northern Africa and beaches in the Mediterranean	2010-2014										Visual method using camera					Attempts were made to verify as plastic using ATR FT-IR, however the size of the fibres was too small to get a signal
875	Benthic meiofauna	Saccocirrus papillocercus		n/a			Benthic meiofauna					Various beaches along Atlantic coast, including in Brazil, off the coast of Northern Africa and beaches in the Mediterranean	2010-2014										Visual method using camera					Attempts were made to verify as plastic using ATR FT-IR, however the size of the fibres was too small to get a signal
876	Benthic meiofauna	*Saccocirrus sp.		n/a			Benthic meiofauna					Various beaches along Atlantic coast, including in Brazil, off the coast of Northern Africa and beaches in the Mediterranean	2010-2014										Visual method using camera					Attempts were made to verify as plastic using ATR FT-IR, however the size of the fibres was too small to get a signal
877	Benthic meiofauna	Claudrilus ovarium		n/a			Benthic meiofauna					Various beaches along Atlantic coast, including in Brazil, off the coast of Northern Africa and beaches in the Mediterranean	2010-2014				0						Visual method using camera					Attempts were made to verify as plastic using ATR FT-IR, however the size of the fibres was too small to get a signal
878	Benthic meiofauna	Claudrilus sp.		n/a			Benthic meiofauna					Various beaches along Atlantic coast, including in Brazil, off the coast of Northern Africa and beaches in the Mediterranean	2010-2014				0						Visual method using camera					Attempts were made to verify as plastic using ATR FT-IR, however the size of the fibres was too small to get a signal
879	Benthic meiofauna	Protodrilus gracilis	2	Generic polychaete			Benthic meiofauna					Various beaches along Atlantic coast, including in Brazil, off the coast of Northern Africa and beaches in the Mediterranean	2010-2014				0						Visual method using camera					Attempts were made to verify as plastic using ATR FT-IR, however the size of the fibres was too small to get a signal
880	Benthic meiofauna	Protodrilus albicans	2	Generic polychaete			Benthic meiofauna					Various beaches along Atlantic coast, including in Brazil, off the coast of Northern Africa and beaches in the Mediterranean	2010-2014				0						Visual method using camera					Attempts were made to verify as plastic using ATR FT-IR, however the size of the fibres was too small to get a signal
881	Benthic meiofauna	Protodrilus oculifer	2	Generic polychaete			Benthic meiofauna					Various beaches along Atlantic coast, including in Brazil, off the coast of Northern Africa and beaches in the Mediterranean	2010-2014				0						Visual method using camera					Attempts were made to verify as plastic using ATR FT-IR, however the size of the fibres was too small to get a signal
882	Benthic meiofauna	*Lindrilus n. sp.		n/a			Benthic meiofauna					Various beaches along Atlantic coast, including in Brazil, off the coast of Northern Africa and beaches in the Mediterranean	2010-2014				0						Visual method using camera					Attempts were made to verify as plastic using ATR FT-IR, however the size of the fibres was too small to get a signal
883	Benthic meiofauna	Megadrilus schneideri (Langerhans, 1881)	2	Generic polychaete			Benthic meiofauna					Various beaches along Atlantic coast, including in Brazil, off the coast of Northern Africa and beaches in the Mediterranean	2010-2014				0						Visual method using camera					Attempts were made to verify as plastic using ATR FT-IR, however the size of the fibres was too small to get a signal
884	Benthic meiofauna	*Protodrilus sp. 1	2	Generic polychaete			Benthic meiofauna					Various beaches along Atlantic coast, including in Brazil, off the coast of Northern Africa and beaches in the Mediterranean	2010-2014				0						Visual method using camera					Attempts were made to verify as plastic using ATR FT-IR, however the size of the fibres was too small to get a signal
885	Benthic meiofauna	Nerilla mediterranea		n/a			Benthic meiofauna - polychaete					Various beaches along Atlantic coast, including in Brazil, off the coast of Northern Africa and beaches in the Mediterranean	2010-2014				0						Visual method using camera					Attempts were made to verify as plastic using ATR FT-IR, however the size of the fibres was too small to get a signal
886	Benthic meiofauna	Hesionura laubieri	2	Generic benthic			Benthic meiofauna					Various beaches along Atlantic coast, including in Brazil, off the coast of Northern Africa and beaches in the Mediterranean	2010-2014				0						Visual method using camera					Attempts were made to verify as plastic using ATR FT-IR, however the size of the fibres was too small to get a signal
887	Benthic meiofauna	Hesionura laubieri	2	Generic benthic			Benthic meiofauna					Various beaches along Atlantic coast, including in Brazil, off the coast of Northern Africa and beaches in the Mediterranean	2010-2014				0						Visual method using camera					Attempts were made to verify as plastic using ATR FT-IR, however the size of the fibres was too small to get a signal
888	Benthic meiofauna	Hesionura laubieri	2	Generic benthic			Benthic meiofauna					Various beaches along Atlantic coast, including in Brazil, off the coast of Northern Africa and beaches in the Mediterranean	2010-2014				0						Visual method using camera					Attempts were made to verify as plastic using ATR FT-IR, however the size of the fibres was too small to get a signal
889	Benthic meiofauna	*Syllidae		n/a			Benthic meiofauna					Various beaches along Atlantic coast, including in Brazil, off the coast of Northern Africa and beaches in the Mediterranean	2010-2014				0						Visual method using camera					Attempts were made to verify as plastic using ATR FT-IR, however the size of the fibres was too small to get a signal
890	Benthic meiofauna	*Stygocapitella sp.		n/a			Benthic meiofauna					Various beaches along Atlantic coast, including in Brazil, off the coast of Northern Africa and beaches in the Mediterranean	2010-2014				0						Visual method using camera					Attempts were made to verify as plastic using ATR FT-IR, however the size of the fibres was too small to get a signal
891	Benthic meiofauna	Tubifex tubifex		n/a			Benthic meiofauna - oligchaete worm					Various beaches along Atlantic coast, including in Brazil, off the coast of Northern Africa and beaches in the Mediterranean	2010-2014				0						Visual method using camera					Attempts were made to verify as plastic using ATR FT-IR, however the size of the fibres was too small to get a signal
892	Benthic meiofauna	*Otoplanidae		n/a			Benthic meiofauna					Various beaches along Atlantic coast, including in Brazil, off the coast of Northern Africa and beaches in the Mediterranean	2010-2014				0						Visual method using camera					Attempts were made to verify as plastic using ATR FT-IR, however the size of the fibres was too small to get a signal
893	Benthic meiofauna	*Ototyphlonemertes sp.		n/a			Benthic meiofauna					Various beaches along Atlantic coast, including in Brazil, off the coast of Northern Africa and beaches in the Mediterranean	2010-2014				0						Visual method using camera					Attempts were made to verify as plastic using ATR FT-IR, however the size of the fibres was too small to get a signal
894	Benthic meiofauna	*Isopoda		n/a			Benthic meiofauna					Various beaches along Atlantic coast, including in Brazil, off the coast of Northern Africa and beaches in the Mediterranean	2010-2014				0						Visual method using camera					Attempts were made to verify as plastic using ATR FT-IR, however the size of the fibres was too small to get a signal
895	Benthic meiofauna	*Harpacticoida		n/a			Benthic meiofauna					Various beaches along Atlantic coast, including in Brazil, off the coast of Northern Africa and beaches in the Mediterranean	2010-2014				0						Visual method using camera					Attempts were made to verify as plastic using ATR FT-IR, however the size of the fibres was too small to get a signal
896	Benthic meiofauna	*Mystacocarida	2.4	Lavoie et al. (2010) - generic crustacea			Benthic meiofauna crustacea					Various beaches along Atlantic coast, including in Brazil, off the coast of Northern Africa and beaches in the Mediterranean	2010-2014				0						Visual method using camera					Attempts were made to verify as plastic using ATR FT-IR, however the size of the fibres was too small to get a signal
897	Benthic meiofauna	Gastrotricha		n/a			Benthic meiofauna					Various beaches along Atlantic coast, including in Brazil, off the coast of Northern Africa and beaches in the Mediterranean	2010-2014				0						Visual method using camera					Attempts were made to verify as plastic using ATR FT-IR, however the size of the fibres was too small to get a signal
898	Benthic meiofauna	*Ostracoda		n/a			Benthic meiofauna					Various beaches along Atlantic coast, including in Brazil, off the coast of Northern Africa and beaches in the Mediterranean	2010-2014				0						Visual method using camera					Attempts were made to verify as plastic using ATR FT-IR, however the size of the fibres was too small to get a signal
899	Benthic meiofauna	*Tardigrada		n/a			Benthic meiofauna					Various beaches along Atlantic coast, including in Brazil, off the coast of Northern Africa and beaches in the Mediterranean	2010-2014				0						Visual method using camera					Attempts were made to verify as plastic using ATR FT-IR, however the size of the fibres was too small to get a signal
900	Benthic meiofauna	*Nematoda		n/a			Benthic meiofauna - diverse worms					Various beaches along Atlantic coast, including in Brazil, off the coast of Northern Africa and beaches in the Mediterranean	2010-2014				0						Visual method using camera					Attempts were made to verify as plastic using ATR FT-IR, however the size of the fibres was too small to get a signal
902	Blue mussel	Mytilus edulis	2.1	Lavoie et al. (2010)			Marine benthic bivalve					Belgian store-bought and Belgian coastal samples	2013									Extraction of microplastics was observed to be subject to background contamination by synthetic fibres. Steps were thus taken in an effort to reduce contamination, which inlcuded the use of blanks during the extraction and identification procedures.	LOD of <1 fibre/analysis was defined for microplastic fragments, spherules, films and an LOD of 2.3, 4.7, and 1.5 fibres/analysis defined for black, blue and red fibres respectively.				Acid digestion method of mussel tissue employed using a mixture of nitric acid (65%) and perchloric acid (68%), NHO3:HClO4 (4:1 v:v). And digest was subsequently filtered over a qualitative filter		Filters were visually inspected for presence of microplastic under a stereo microscope and classified as fibre, film, spherule or fragment accordingly. Plastic verification was done by assessing potential to melt by probing particles with a hot needle.
906	Northern fulmar	Fulmarus glacialis	4.2	Hobson et al. (1994)			Seabird (Procellariiformes)					Norwegian coast	2012-2013	75	1	3	61	81.3333					Because of the method of extraction particles <1mm are not included in the analysis				Plastic particles were extracted from stomach samples following an internationally standized procedure by rinsing the proventriculus and gizzard over a 1mm sieve, drying their content in a petri dish at 40degC and sorting into different categores of plsat
908	Atlantic cod	Gadus morhua	4.1	Fishbase.org			Marine demersal fish					Eastern coast of Newfoundland	2015	205	205		5	2.43902				Because of the citizen science approach particles <1mm were excluded due to complex steps needed for separation and identificaiton, no fibres are thus reported or materials <1mm, neither are the composition of the particles verified using FTIR					GI tracts were dissected and contats double sieved using a 5.75mm and 1mm stainless steel sieve, visual identificaiton of plastic particles was used to isolate materials and store in petri dishes for further assessment under microscope. The GI tract of w
910	Twaite shad	Alosa fallax	4	Fishbase.org			pelagic fish					Portugal coast	2013	1	1		1	100				Care was taken to avoid air contamination of samples as stomach contents were being processed, however, no blanks appear to be included and therefore some caution may be warranted with respect to QA/QC					Stomach contents were transferred to petri dishes with forceps		Visual identification under stereoscopic microscope and verification using micro-FTIR on selected fibres and fragments
911	Meagre	Argyrosomus regius	4.3	Fishbase.org			Marine bathydermsal fish					Portugal coast	2013	5	5		3	60				Care was taken to avoid air contamination of samples as stomach contents were being processed, however, no blanks appear to be included and therefore some caution may be warranted with respect to QA/QC					Stomach contents were transferred to petri dishes with forceps		Visual identification under stereoscopic microscope and verification using micro-FTIR on selected fibres and fragments
912	Bogue	Boops boops	2.8	Fishbase.org			Marine demersal fish					Portugal coast	2013	32	32		3	9.375				Care was taken to avoid air contamination of samples as stomach contents were being processed, however, no blanks appear to be included and therefore some caution may be warranted with respect to QA/QC					Stomach contents were transferred to petri dishes with forceps		Visual identification under stereoscopic microscope and verification using micro-FTIR on selected fibres and fragments
913	Atlantic pomfret	Brama brama	4.1	Fishbase.org			Marine pelagic fish					Portugal coast	2013	3	3		1	33.3333				Care was taken to avoid air contamination of samples as stomach contents were being processed, however, no blanks appear to be included and therefore some caution may be warranted with respect to QA/QC					Stomach contents were transferred to petri dishes with forceps		Visual identification under stereoscopic microscope and verification using micro-FTIR on selected fibres and fragments
914	Large-eye dentex	Dentex macrophthalmus	3.5	Fishbase.org			Marine Benthopelagic fish					Portugal coast	2013	1	1		1	100				Care was taken to avoid air contamination of samples as stomach contents were being processed, however, no blanks appear to be included and therefore some caution may be warranted with respect to QA/QC					Stomach contents were transferred to petri dishes with forceps		Visual identification under stereoscopic microscope and verification using micro-FTIR on selected fibres and fragments
915	Blackbelly rosefish	Helicolenus dactylopterus	3.5	Fishbase.org			Marine bathydemersal fish					Portugal coast	2013	1	1		0	0				Care was taken to avoid air contamination of samples as stomach contents were being processed, however, no blanks appear to be included and therefore some caution may be warranted with respect to QA/QC					Stomach contents were transferred to petri dishes with forceps		Visual identification under stereoscopic microscope and verification using micro-FTIR on selected fibres and fragments
916	Four-spot megrim	Lepidorhombus boscii	3.7	Fishbase.org			Marine demersal fish					Portugal coast	2013	2	2		1	50				Care was taken to avoid air contamination of samples as stomach contents were being processed, however, no blanks appear to be included and therefore some caution may be warranted with respect to QA/QC					Stomach contents were transferred to petri dishes with forceps		Visual identification under stereoscopic microscope and verification using micro-FTIR on selected fibres and fragments
917	Megrim	Lepidorhombus whiffiagonis	4.3	Fishbase.org			Marine bathydemersal fish					Portugal coast	2013	2	2		0	0				Care was taken to avoid air contamination of samples as stomach contents were being processed, however, no blanks appear to be included and therefore some caution may be warranted with respect to QA/QC					Stomach contents were transferred to petri dishes with forceps		Visual identification under stereoscopic microscope and verification using micro-FTIR on selected fibres and fragments
918	Angler	Lophius piscatorius	4.5	Fishbase.org			Marine bathydemersal fish					Portugal coast	2013	2	2		1	50				Care was taken to avoid air contamination of samples as stomach contents were being processed, however, no blanks appear to be included and therefore some caution may be warranted with respect to QA/QC					Stomach contents were transferred to petri dishes with forceps		Visual identification under stereoscopic microscope and verification using micro-FTIR on selected fibres and fragments
919	European hake	Merluccius merluccius	4.4	Fishbase.org			Marine demersal fish					Portugal coast	2013	7	7		2	28.5714				Care was taken to avoid air contamination of samples as stomach contents were being processed, however, no blanks appear to be included and therefore some caution may be warranted with respect to QA/QC					Stomach contents were transferred to petri dishes with forceps		Visual identification under stereoscopic microscope and verification using micro-FTIR on selected fibres and fragments
920	European hake	Merluccius merluccius	4.4	Fishbase.org			Marine demersal fish					Portugal coast	2013	5	5		1	20				Care was taken to avoid air contamination of samples as stomach contents were being processed, however, no blanks appear to be included and therefore some caution may be warranted with respect to QA/QC					Stomach contents were transferred to petri dishes with forceps		Visual identification under stereoscopic microscope and verification using micro-FTIR on selected fibres and fragments
921	Surmullet	Mullus surmuletus	3.5	Fishbase.org			Marine demersal fish					Portugal coast	2013	1	1		1	100				Care was taken to avoid air contamination of samples as stomach contents were being processed, however, no blanks appear to be included and therefore some caution may be warranted with respect to QA/QC					Stomach contents were transferred to petri dishes with forceps		Visual identification under stereoscopic microscope and verification using micro-FTIR on selected fibres and fragments
922	Surmullet	Mullus surmuletus	3.5	Fishbase.org			Marine demersal fish					Portugal coast	2013	3	3		3	100				Care was taken to avoid air contamination of samples as stomach contents were being processed, however, no blanks appear to be included and therefore some caution may be warranted with respect to QA/QC					Stomach contents were transferred to petri dishes with forceps		Visual identification under stereoscopic microscope and verification using micro-FTIR on selected fibres and fragments
923	Axillary seabream	Pagellus acarne	3.8	Fishbase.org			Marine Benthopelagic fish					Portugal coast	2013	1	1		1	100				Care was taken to avoid air contamination of samples as stomach contents were being processed, however, no blanks appear to be included and therefore some caution may be warranted with respect to QA/QC					Stomach contents were transferred to petri dishes with forceps		Visual identification under stereoscopic microscope and verification using micro-FTIR on selected fibres and fragments
924	Atlantic wreckfish	Polyprion americanus	4.1	Fishbase.org			Marine demersal fish					Portugal coast	2013	1	1		0	0				Care was taken to avoid air contamination of samples as stomach contents were being processed, however, no blanks appear to be included and therefore some caution may be warranted with respect to QA/QC					Stomach contents were transferred to petri dishes with forceps		Visual identification under stereoscopic microscope and verification using micro-FTIR on selected fibres and fragments
925	Mediterranean starry ray	Raja asterias	3.5	Fishbase.org			Marine demersal fish					Portugal coast	2013	7	7		3	42.8571				Care was taken to avoid air contamination of samples as stomach contents were being processed, however, no blanks appear to be included and therefore some caution may be warranted with respect to QA/QC					Stomach contents were transferred to petri dishes with forceps		Visual identification under stereoscopic microscope and verification using micro-FTIR on selected fibres and fragments
926	European pilchard	Sardina pilchardus	3.1	Fishbase.org			Marine Pelagic fish					Portugal coast	2013	12	12		0	0				Care was taken to avoid air contamination of samples as stomach contents were being processed, however, no blanks appear to be included and therefore some caution may be warranted with respect to QA/QC					Stomach contents were transferred to petri dishes with forceps		Visual identification under stereoscopic microscope and verification using micro-FTIR on selected fibres and fragments
927	Chub mackerel	Scomber japonicus	3.4	Fishbase.org			Marine pelagic fish					Portugal coast	2013	35	35		11	31.4286				Care was taken to avoid air contamination of samples as stomach contents were being processed, however, no blanks appear to be included and therefore some caution may be warranted with respect to QA/QC					Stomach contents were transferred to petri dishes with forceps		Visual identification under stereoscopic microscope and verification using micro-FTIR on selected fibres and fragments
928	Atlantic mackerel	Scomber scombrus	3.6	Fishbase.org			Marine pelagic fish					Portugal coast	2013	13	13		4	30.7692				Care was taken to avoid air contamination of samples as stomach contents were being processed, however, no blanks appear to be included and therefore some caution may be warranted with respect to QA/QC					Stomach contents were transferred to petri dishes with forceps		Visual identification under stereoscopic microscope and verification using micro-FTIR on selected fibres and fragments
929	Lesser spotted dogfish	Scyliorhinus canicula	3.8	Fishbase.org			Marine demersal fish					Portugal coast	2013	17	17		2	11.7647				Care was taken to avoid air contamination of samples as stomach contents were being processed, however, no blanks appear to be included and therefore some caution may be warranted with respect to QA/QC					Stomach contents were transferred to petri dishes with forceps		Visual identification under stereoscopic microscope and verification using micro-FTIR on selected fibres and fragments
930	Lesser spotted dogfish	Scyliorhinus canicula	3.8	Fishbase.org			Marine demersal fish					Portugal coast	2013	3	3		2	66.6667				Care was taken to avoid air contamination of samples as stomach contents were being processed, however, no blanks appear to be included and therefore some caution may be warranted with respect to QA/QC					Stomach contents were transferred to petri dishes with forceps		Visual identification under stereoscopic microscope and verification using micro-FTIR on selected fibres and fragments
931	Common sole	Solea solea	3.2	Fishbase.org			Marine demersal fish					Portugal coast	2013	1	1		0	0				Care was taken to avoid air contamination of samples as stomach contents were being processed, however, no blanks appear to be included and therefore some caution may be warranted with respect to QA/QC					Stomach contents were transferred to petri dishes with forceps		Visual identification under stereoscopic microscope and verification using micro-FTIR on selected fibres and fragments
932	Common torpedo	Torpedo torpedo	4.5	Fishbase.org			Marine demersal fish					Portugal coast	2013	1	1		0	0				Care was taken to avoid air contamination of samples as stomach contents were being processed, however, no blanks appear to be included and therefore some caution may be warranted with respect to QA/QC					Stomach contents were transferred to petri dishes with forceps		Visual identification under stereoscopic microscope and verification using micro-FTIR on selected fibres and fragments
933	Blue jack mackerel	Trachurus picturatus	3.3	Fishbase.org			Marine Benthopelagic fish					Portugal coast	2013	29	29		1	3.44828				Care was taken to avoid air contamination of samples as stomach contents were being processed, however, no blanks appear to be included and therefore some caution may be warranted with respect to QA/QC					Stomach contents were transferred to petri dishes with forceps		Visual identification under stereoscopic microscope and verification using micro-FTIR on selected fibres and fragments
934	Atlantic horse mackerel	Trachurus trachurus	3.7	Fishbase.org			Marine pelagic fish					Portugal coast	2013	44	44		3	6.81818				Care was taken to avoid air contamination of samples as stomach contents were being processed, however, no blanks appear to be included and therefore some caution may be warranted with respect to QA/QC					Stomach contents were transferred to petri dishes with forceps		Visual identification under stereoscopic microscope and verification using micro-FTIR on selected fibres and fragments
935	Largehead hairtail	Trichiurus lepturus	4.4	Fishbase.org			Marine Benthopelagic fish					Portugal coast	2013	1	1		0	0				Care was taken to avoid air contamination of samples as stomach contents were being processed, however, no blanks appear to be included and therefore some caution may be warranted with respect to QA/QC					Stomach contents were transferred to petri dishes with forceps		Visual identification under stereoscopic microscope and verification using micro-FTIR on selected fibres and fragments
936	Piper gurnard	Trigla lyra	3.7	Fishbase.org			Marine bathydemersal fish					Portugal coast	2013	31	31		6	19.3548				Care was taken to avoid air contamination of samples as stomach contents were being processed, however, no blanks appear to be included and therefore some caution may be warranted with respect to QA/QC					Stomach contents were transferred to petri dishes with forceps		Visual identification under stereoscopic microscope and verification using micro-FTIR on selected fibres and fragments
937	Pouting	Trisopterus luscus	3.7	Fishbase.org			Marine benthopelagic fish					Portugal coast	2013	1	1		0	0				Care was taken to avoid air contamination of samples as stomach contents were being processed, however, no blanks appear to be included and therefore some caution may be warranted with respect to QA/QC					Stomach contents were transferred to petri dishes with forceps		Visual identification under stereoscopic microscope and verification using micro-FTIR on selected fibres and fragments
938	John dory	Zeus faber	4.5	Fishbase.org			Marine Benthopelagic fish					Portugal coast	2013	1	1		1	100				Care was taken to avoid air contamination of samples as stomach contents were being processed, however, no blanks appear to be included and therefore some caution may be warranted with respect to QA/QC					Stomach contents were transferred to petri dishes with forceps		Visual identification under stereoscopic microscope and verification using micro-FTIR on selected fibres and fragments
940	Largehead hairtail	Trichiurus lepturus	4.4	Fishbase.org			Marine Benthopelagic fish					Brazil coast	2014	149			1	0.671141	149		Adult							Visual identificaiton of anthropogenic debris in stomachs
941	Green turtle	Chelonia mydas (juvenile)	2.4	SeaLifeBase			Marine turtle (benthic herbivorous)					Brazil coast	2014	49			29	59.1837			juvenile							Visual identificaiton of anthropogenic debris in stomachs
942	Franciscana dolphin	Pontoporia blainvillei	4.5	SeaLifeBase			Marine Mammal (benthic predator)					Brazil coast	2014	89			14	15.7303										Visual identificaiton of anthropogenic debris in stomachs
943	Guiana Dolphin	*Sotalia guianensis	4.5	generic top predator			Marine Mammal (pelagic predator)					Brazil coast	2014	77			1	1.2987										Visual identificaiton of anthropogenic debris in stomachs
945	Franciscana dolphin	Pontoporia blainvillei	4.5	SeaLifeBase			Marine Mammal (benthic predator)					Argentina northern coast	2007-2010	106	106		30	28.3019	57	39								visual identification of anthropogenic debris in stomachs
947	Green turtle	Chelonia mydas (juvenile)	2.4	SeaLifeBase			Marine turtle					Brazil coast	2009-2010	49	14	23	12	24.4898			juvenile							visual identification of anthropogenic debris in stomachs
949	Franciscana dolphin	Pontoporia blainvillei	4.5	SeaLifeBase			Marine Mammal (benthic predator)					Coast of Rio de Janeiro, Brazil		89	89		14	15.7303										visual identification of anthropogenic debris in stomachs
950	Guiana Dolphin	*Sotalia guianensis	4.5	generic top predator			Marine Mammal (pelagic predator)					Coast of Rio de Janeiro, Brazil		77	77		1	1.2987										visual identification of anthropogenic debris in stomachs
952	Blue tang swordfish	Acanthurus coeruleus	2	Fishbase.org			Marine Reef/Roving Herbivore					Northern Brazil (Salvador)	2011	1	1		0	0										visual identification of anthropogenic debris in stomachs			Fish collected from fishermen upon arrival at port	0	<25	0	Unclear	0	Not reported	0	Not reported	0	Not reported	0	Not reported	0	Stomach contents	1	Visual identification	0	Not reported
953	Blue runner	Caranx crysos	4.1	Fishbase.org			Pelagic-Coastal/Carnivore					Northern Brazil (Salvador)	2011	3	3		0	0										visual identification of anthropogenic debris in stomachs			Fish collected from fishermen upon arrival at port	0	<25	0	Unclear	0	Not reported	0	Not reported	0	Not reported	0	Not reported	0	Stomach contents	1	Visual identification	0	Not reported
954	Southern stingray	Hypanus americanus	3.5	Fishbase.org			Marine reef-associated fish					Northern Brazil (Salvador)	2011	3	3		0	0										visual identification of anthropogenic debris in stomachs			Fish collected from fishermen upon arrival at port	0	<25	0	Unclear	0	Not reported	0	Not reported	0	Not reported	0	Not reported	0	Stomach contents	1	Visual identification	0	Not reported
955	Smooth puffer	Lagocephalus laevigatus	4	Fishbase.org			Marine pelagic fish					Northern Brazil (Salvador)	2011	1	1		0	0										visual identification of anthropogenic debris in stomachs			Fish collected from fishermen upon arrival at port	0	<25	0	Unclear	0	Not reported	0	Not reported	0	Not reported	0	Not reported	0	Stomach contents	1	Visual identification	0	Not reported
956	Mutton snapper	Lutjanus analis	3.9	Fishbase.org			Marine reef-associated fish					Northern Brazil (Salvador)	2011	2	2		0	0										visual identification of anthropogenic debris in stomachs			Fish collected from fishermen upon arrival at port	0	<25	0	Unclear	0	Not reported	0	Not reported	0	Not reported	0	Not reported	0	Stomach contents	1	Visual identification	0	Not reported
957	Dog snapper	Lutjanus jocu	4.4	Fishbase.org			Marine reef-associated fish					Northern Brazil (Salvador)	2011	5	5		0	0										visual identification of anthropogenic debris in stomachs			Fish collected from fishermen upon arrival at port	0	<25	0	Unclear	0	Not reported	0	Not reported	0	Not reported	0	Not reported	0	Stomach contents	1	Visual identification	0	Not reported
958	Grouper	*Mycteroperca sp.	4.4	Fishbase.org			Marine reef associated fish					Northern Brazil (Salvador)	2011	1	1		0	0										visual identification of anthropogenic debris in stomachs			Fish collected from fishermen upon arrival at port	0	<25	0	Unclear	0	Not reported	0	Not reported	0	Not reported	0	Not reported	0	Stomach contents	1	Visual identification	0	Not reported
959	Brazilian flounder	Paralichthys brasiliensis	4.4	Fishbase.org			Marine demersal fish					Northern Brazil (Salvador)	2011	1	1		0	0										visual identification of anthropogenic debris in stomachs			Fish collected from fishermen upon arrival at port	0	<25	0	Unclear	0	Not reported	0	Not reported	0	Not reported	0	Not reported	0	Stomach contents	1	Visual identification	0	Not reported
960	Brazilian sharpnose shark	Rhizoprionodon lalandii	4.3	Fishbase.org			Marine Pelagic-demersal/Carnivore					Northern Brazil (Salvador)	2011	6	6		2	33.3333										visual identification of anthropogenic debris in stomachs			Fish collected from fishermen upon arrival at port	0	<25	0	Unclear	0	Not reported	0	Not reported	0	Not reported	0	Not reported	0	Stomach contents	1	Visual identification	0	Not reported
961	King mackerel	Scomberomorus cavalla	4.4	Fishbase.org			Marine reef-associated fish					Northern Brazil (Salvador)	2011	8	8		5	62.5										visual identification of anthropogenic debris in stomachs			Fish collected from fishermen upon arrival at port	0	<25	0	Unclear	0	Not reported	0	Not reported	0	Not reported	0	Not reported	0	Stomach contents	1	Visual identification	0	Not reported
962	Guachanche barracuda	Sphyraena guachancho	4.4	Fishbase.org			Marine Pelagic - Coastal/Carnivore					Northern Brazil (Salvador)	2011	1	1		0	0										visual identification of anthropogenic debris in stomachs			Fish collected from fishermen upon arrival at port	0	<25	0	Unclear	0	Not reported	0	Not reported	0	Not reported	0	Not reported	0	Stomach contents	1	Visual identification	0	Not reported
964	Myctophum lychnobium	Myctophum lychnobium	3.2	Fishbase.org			Marine bathypelagic fish					Mariana Islands, Philippine Sea, Western Pacific	2007	17	17		7	41.1765										Visual identification			Limited information provided regarding sample collection	1	<25	0	Unclear	0	Not reported	0	Not reported	0	Not reported	0	Not reported	0	Stomach content	0	Visual identification	0	not reported
965	Evermann's lantern fish	Symbolophorus evermanni	3.4	Fishbase.org			Marine bathypelagic fish					Mariana Islands, Philippine Sea, Western Pacific	2007	14	14		1	7.14286										Visual identification			Limited information provided regarding sample collection	1	<25	0	Unclear	0	Not reported	0	Not reported	0	Not reported	0	Not reported	0	Stomach content	0	Visual identification	0	not reported
966	Andre's lanternfish	Centrobranchus andreae	3.4	Fishbase.org			Marine pelagic fish					Mariana Islands, Philippine Sea, Western Pacific	2007	5	5		2	40										Visual identification			Limited information provided regarding sample collection	1	<25	0	Unclear	0	Not reported	0	Not reported	0	Not reported	0	Not reported	0	Stomach content	0	Visual identification	0	not reported
968	Nile tilapia	Oreochromis niloticus	2	Fishbase.org			Freshwater benthopelagic fish					Paotere Fish Markey, Makassar, Sulawesi, Indonesia	2014	5	5		0	0				Lab blanks and steps taken to avoid contaminatino of the samples	>500micron				GI Tract of fish was removed and digested with a 10%KOH solution. Anthropogenic debris was then identified under a dissecting microscope and photographed.				Fish collected from various markets	0	<25	0	Unclear	0	Measures taken to reduce lab contamination	2	Not reported	0	Blanks collected	2	Not reported	0	GIT targeted	2	Content digested with 10%KOH	2	Visual identification only
969	Skipjack tuna	Katsuwonus pelamis	4.4	Fishbase.org			Marine pelagic fish					Paotere Fish Markey, Makassar, Sulawesi, Indonesia	2014	9	9		0	0				Lab blanks and steps taken to avoid contaminatino of the samples	>500micron				GI Tract of fish was removed and digested with a 10%KOH solution. Anthropogenic debris was then identified under a dissecting microscope and photographed.				Fish collected from various markets	0	<25	0	Unclear	0	Measures taken to reduce lab contamination	2	Not reported	0	Blanks collected	2	Not reported	0	GIT targeted	2	Content digested with 10%KOH	2	Visual identification only
970	Indian Mackerel	Rastrelliger kanagurta	3.2	Fishbase.org			Marine pelagic fish					Paotere Fish Markey, Makassar, Sulawesi, Indonesia	2014	9	9		5	55.5556				Lab blanks and steps taken to avoid contaminatino of the samples	>500micron				GI Tract of fish was removed and digested with a 10%KOH solution. Anthropogenic debris was then identified under a dissecting microscope and photographed.				Fish collected from various markets	0	<25	0	Unclear	0	Measures taken to reduce lab contamination	2	Not reported	0	Blanks collected	2	Not reported	0	GIT targeted	2	Content digested with 10%KOH	2	Visual identification only
971	Shortfin Scad	Decapterus macrosoma	3.4	Fishbase.org			Marine reef-associated fish					Paotere Fish Markey, Makassar, Sulawesi, Indonesia	2014	17	17		5	29.4118				Lab blanks and steps taken to avoid contaminatino of the samples	>500micron				GI Tract of fish was removed and digested with a 10%KOH solution. Anthropogenic debris was then identified under a dissecting microscope and photographed.				Fish collected from various markets	0	<25	0	Unclear	0	Measures taken to reduce lab contamination	2	Not reported	0	Blanks collected	2	Not reported	0	GIT targeted	2	Content digested with 10%KOH	2	Visual identification only
972	Silver-stripe round Herring	Spratelloides gracilis	3.1	Fishbase.org			Marine pelagic fish					Paotere Fish Markey, Makassar, Sulawesi, Indonesia	2014	10	10		4	40				Lab blanks and steps taken to avoid contaminatino of the samples	>500micron				GI Tract of fish was removed and digested with a 10%KOH solution. Anthropogenic debris was then identified under a dissecting microscope and photographed.				Fish collected from various markets	0	<25	0	Unclear	0	Measures taken to reduce lab contamination	2	Not reported	0	Blanks collected	2	Not reported	0	GIT targeted	2	Content digested with 10%KOH	2	Visual identification only
973		*Family Carangidae		n/a								Paotere Fish Markey, Makassar, Sulawesi, Indonesia	2014	7	7		5	71.4286				Lab blanks and steps taken to avoid contaminatino of the samples	>500micron				GI Tract of fish was removed and digested with a 10%KOH solution. Anthropogenic debris was then identified under a dissecting microscope and photographed.				Fish collected from various markets	0	<25	0	Unclear	0	Measures taken to reduce lab contamination	2	Not reported	0	Blanks collected	2	Not reported	0	GIT targeted	2	Content digested with 10%KOH	2	Visual identification only
974	Streamlined spinefoot	Siganus argenteus	2	Fishbase.org			Marine reef-associated fish					Paotere Fish Markey, Makassar, Sulawesi, Indonesia	2014	2	2		1	50				Lab blanks and steps taken to avoid contaminatino of the samples	>500micron				GI Tract of fish was removed and digested with a 10%KOH solution. Anthropogenic debris was then identified under a dissecting microscope and photographed.				Fish collected from various markets	0	<25	0	Unclear	0	Measures taken to reduce lab contamination	2	Not reported	0	Blanks collected	2	Not reported	0	GIT targeted	2	Content digested with 10%KOH	2	Visual identification only
975	Mottled spinefoot	Siganus fuscescens	2	Fishbase.org			Marine reef-associated fish					Paotere Fish Markey, Makassar, Sulawesi, Indonesia	2014	2	2		0	0				Lab blanks and steps taken to avoid contaminatino of the samples	>500micron				GI Tract of fish was removed and digested with a 10%KOH solution. Anthropogenic debris was then identified under a dissecting microscope and photographed.				Fish collected from various markets	0	<25	0	Unclear	0	Measures taken to reduce lab contamination	2	Not reported	0	Blanks collected	2	Not reported	0	GIT targeted	2	Content digested with 10%KOH	2	Visual identification only
976	White-spotted spinefoot	Siganus canaliculatus	2.8	Fishbase.org			Marine reef-associated fish					Paotere Fish Markey, Makassar, Sulawesi, Indonesia	2014	3	3		1	33.3333				Lab blanks and steps taken to avoid contaminatino of the samples	>500micron				GI Tract of fish was removed and digested with a 10%KOH solution. Anthropogenic debris was then identified under a dissecting microscope and photographed.				Fish collected from various markets	0	<25	0	Unclear	0	Measures taken to reduce lab contamination	2	Not reported	0	Blanks collected	2	Not reported	0	GIT targeted	2	Content digested with 10%KOH	2	Visual identification only
977	Humpback red snapper	Lutjanus gibbus	4.1	Fishbase.org			Marine reef-associated fish					Paotere Fish Markey, Makassar, Sulawesi, Indonesia	2014	5	5		0	0				Lab blanks and steps taken to avoid contaminatino of the samples	>500micron				GI Tract of fish was removed and digested with a 10%KOH solution. Anthropogenic debris was then identified under a dissecting microscope and photographed.				Fish collected from various markets	0	<25	0	Unclear	0	Measures taken to reduce lab contamination	2	Not reported	0	Blanks collected	2	Not reported	0	GIT targeted	2	Content digested with 10%KOH	2	Visual identification only
978	Oxeye scad	Selar boops	3.5	Fishbase.org			Marine reef-associated fish					Paotere Fish Markey, Makassar, Sulawesi, Indonesia	2014	7	7		0	0				Lab blanks and steps taken to avoid contaminatino of the samples	>500micron				GI Tract of fish was removed and digested with a 10%KOH solution. Anthropogenic debris was then identified under a dissecting microscope and photographed.				Fish collected from various markets	0	<25	0	Unclear	0	Measures taken to reduce lab contamination	2	Not reported	0	Blanks collected	2	Not reported	0	GIT targeted	2	Content digested with 10%KOH	2	Visual identification only
979	Pacific oyster	Crassostrea gigas	2	SeaLifeBase			Marine benthic bivalve					Half Moon Bay and Princeton, California,	2014	12	12		4	33.3333				Lab blanks and steps taken to avoid contaminatino of the samples	>500micron				GI Tract of fish was removed and digested with a 10%KOH solution. Anthropogenic debris was then identified under a dissecting microscope and photographed.				Fish collected from various markets	0	<25	0	Unclear	0	Measures taken to reduce lab contamination	2	Not reported	0	Blanks collected	2	Not reported	0	GIT targeted	2	Content digested with 10%KOH	2	Visual identification only
980	Jacksmelt	Atherinopsis californiensis	2.3	Fishbase.org			Marine pelagic fish					Half Moon Bay and Princeton, California,	2014	7	7		2	28.5714				Lab blanks and steps taken to avoid contaminatino of the samples	>500micron				GI Tract of fish was removed and digested with a 10%KOH solution. Anthropogenic debris was then identified under a dissecting microscope and photographed.				Fish collected from various markets	0	<25	0	Unclear	0	Measures taken to reduce lab contamination	2	Not reported	0	Blanks collected	2	Not reported	0	GIT targeted	2	Content digested with 10%KOH	2	Visual identification only
981	Pacific anchovy	Engraulis mordax	3.1	Fishbase.org			Marine pelagic fish					Half Moon Bay and Princeton, California,	2014	10	10		3	30				Lab blanks and steps taken to avoid contaminatino of the samples	>500micron				GI Tract of fish was removed and digested with a 10%KOH solution. Anthropogenic debris was then identified under a dissecting microscope and photographed.				Fish collected from various markets	0	<25	0	Unclear	0	Measures taken to reduce lab contamination	2	Not reported	0	Blanks collected	2	Not reported	0	GIT targeted	2	Content digested with 10%KOH	2	Visual identification only
982	Chub mackerel	Scomber japonicus	3.4	Fishbase.org			Marine pelagic fish					Half Moon Bay and Princeton, California,	2014	1	1		0	0				Lab blanks and steps taken to avoid contaminatino of the samples	>500micron				GI Tract of fish was removed and digested with a 10%KOH solution. Anthropogenic debris was then identified under a dissecting microscope and photographed.				Fish collected from various markets	0	<25	0	Unclear	0	Measures taken to reduce lab contamination	2	Not reported	0	Blanks collected	2	Not reported	0	GIT targeted	2	Content digested with 10%KOH	2	Visual identification only
983	Yellowtail rockfish	Sebastes flavidus	4.2	Fishbase.org			Marine reef-associated fish					Half Moon Bay and Princeton, California,	2014	3	3		1	33.3333				Lab blanks and steps taken to avoid contaminatino of the samples	>500micron				GI Tract of fish was removed and digested with a 10%KOH solution. Anthropogenic debris was then identified under a dissecting microscope and photographed.				Fish collected from various markets	0	<25	0	Unclear	0	Measures taken to reduce lab contamination	2	Not reported	0	Blanks collected	2	Not reported	0	GIT targeted	2	Content digested with 10%KOH	2	Visual identification only
984	Striped bass	Morone saxatilis	4.7	Fishbase.org			Marine demersal fish					Half Moon Bay and Princeton, California,	2014	7	7		2	28.5714				Lab blanks and steps taken to avoid contaminatino of the samples	>500micron				GI Tract of fish was removed and digested with a 10%KOH solution. Anthropogenic debris was then identified under a dissecting microscope and photographed.				Fish collected from various markets	0	<25	0	Unclear	0	Measures taken to reduce lab contamination	2	Not reported	0	Blanks collected	2	Not reported	0	GIT targeted	2	Content digested with 10%KOH	2	Visual identification only
985	Chinook salmon	Oncorhynchus tshawytscha	4.4	Fishbase.org			Marine benthopelagic fish					Half Moon Bay and Princeton, California,	2014	4	4		1	25				Lab blanks and steps taken to avoid contaminatino of the samples	>500micron				GI Tract of fish was removed and digested with a 10%KOH solution. Anthropogenic debris was then identified under a dissecting microscope and photographed.				Fish collected from various markets	0	<25	0	Unclear	0	Measures taken to reduce lab contamination	2	Not reported	0	Blanks collected	2	Not reported	0	GIT targeted	2	Content digested with 10%KOH	2	Visual identification only
986	Albacore tuna	Thunnus alalunga	4.3	Fishbase.org			Marine pelagic fish					Half Moon Bay and Princeton, California,	2014	2	2		0	0				Lab blanks and steps taken to avoid contaminatino of the samples	>500micron				GI Tract of fish was removed and digested with a 10%KOH solution. Anthropogenic debris was then identified under a dissecting microscope and photographed.				Fish collected from various markets	0	<25	0	Unclear	0	Measures taken to reduce lab contamination	2	Not reported	0	Blanks collected	2	Not reported	0	GIT targeted	2	Content digested with 10%KOH	2	Visual identification only
987	Blue rockfish	Sebastes mystinus	2.7	Fishbase.org			Marine reef-associated fish					Half Moon Bay and Princeton, California,	2014	10	10		2	20				Lab blanks and steps taken to avoid contaminatino of the samples	>500micron				GI Tract of fish was removed and digested with a 10%KOH solution. Anthropogenic debris was then identified under a dissecting microscope and photographed.				Fish collected from various markets	0	<25	0	Unclear	0	Measures taken to reduce lab contamination	2	Not reported	0	Blanks collected	2	Not reported	0	GIT targeted	2	Content digested with 10%KOH	2	Visual identification only
988	Pacific sanddab	Citharichthys sordidus	3.5	Fishbase.org			Marine demersal fish					Half Moon Bay and Princeton, California,	2014	5	5		3	60				Lab blanks and steps taken to avoid contaminatino of the samples	>500micron				GI Tract of fish was removed and digested with a 10%KOH solution. Anthropogenic debris was then identified under a dissecting microscope and photographed.				Fish collected from various markets	0	<25	0	Unclear	0	Measures taken to reduce lab contamination	2	Not reported	0	Blanks collected	2	Not reported	0	GIT targeted	2	Content digested with 10%KOH	2	Visual identification only
989	Lingcod	Ophiodon elongatus	4.5	Fishbase.org			Marine demersal fish					Half Moon Bay and Princeton, California,	2014	11	11		1	9.09091				Lab blanks and steps taken to avoid contaminatino of the samples	>500micron				GI Tract of fish was removed and digested with a 10%KOH solution. Anthropogenic debris was then identified under a dissecting microscope and photographed.				Fish collected from various markets	0	<25	0	Unclear	0	Measures taken to reduce lab contamination	2	Not reported	0	Blanks collected	2	Not reported	0	GIT targeted	2	Content digested with 10%KOH	2	Visual identification only
990	Copper rockfish	Sebastes caurinus	4.1	Fishbase.org			Marine demersal fish					Half Moon Bay and Princeton, California,	2014	1	1		0	0				Lab blanks and steps taken to avoid contaminatino of the samples	>500micron				GI Tract of fish was removed and digested with a 10%KOH solution. Anthropogenic debris was then identified under a dissecting microscope and photographed.				Fish collected from various markets	0	<25	0	Unclear	0	Measures taken to reduce lab contamination	2	Not reported	0	Blanks collected	2	Not reported	0	GIT targeted	2	Content digested with 10%KOH	2	Visual identification only
991	vermilion rockfish	Sebastes miniatus	3.9	Fishbase.org			Marine reef-associated fish					Half Moon Bay and Princeton, California,	2014	3	3		0	0				Lab blanks and steps taken to avoid contaminatino of the samples	>500micron				GI Tract of fish was removed and digested with a 10%KOH solution. Anthropogenic debris was then identified under a dissecting microscope and photographed.				Fish collected from various markets	0	<25	0	Unclear	0	Measures taken to reduce lab contamination	2	Not reported	0	Blanks collected	2	Not reported	0	GIT targeted	2	Content digested with 10%KOH	2	Visual identification only
993	Swordfish	Xiphias gladius	4.5	Fishbase.org			Marine pelagic fish					Central Meditterranean Sea	2012-2013	56	56		9	16.0714										Stomach contents examed under stereomicroscope for plastic			Scores as evaluated by Hermsen et al. (2018)	1		1		0		0		0		0		0		0		0
994	Bluefin tuna	Thunnus thynnus	4.5	Fishbase.org			Marine pelagic fish					Central Meditterranean Sea	2012-2013	36	36		16	44.4444										Stomach contents examed under stereomicroscope for plastic			Scores as evaluated by Hermsen et al. (2018)	1		1		0		0		0		0		0		0		0
995	Albacore tuna	Thunnus alalunga	4.3	Fishbase.org			Marine pelagic fish					Central Meditterranean Sea	2012-2013	31	31		4	12.9032										Stomach contents examed under stereomicroscope for plastic			Scores as evaluated by Hermsen et al. (2018)	1		1		0		0		0		0		0		0		0
997	Bluegill sunfish	Lepomis macrochirus	3.2	Fishbase.org			Freshwater benthopelagic fish					Central Brazos River Basin, Texas	2014	318	318		144	45.283									Stomach contents were washed and rinsed through four filters (1000micron; 243micron; 118micron; 53micron)		Filtered stomach contents visually examined under a stereomicroscope for microplastic particles			2	>50	2	Individuals stored frozen following capture	2	Not reported	0	Not reported	0	Not reported	0	Not reported	0	GIT targeted	2	GIT content visually inspected	0	Not reported
998	Longear sunfish	Lepomis megalotis	3.6	Fishbase.org			Freshwater benthopelagic fish					Central Brazos River Basin, Texas	2014	118	118		52	44.0678									Stomach contents were washed and rinsed through four filters (1000micron; 243micron; 118micron; 53micron)		Filtered stomach contents visually examined under a stereomicroscope for microplastic particles		Details regarding sample collection provided	2	>50	2	Individuals stored frozen following capture	2	Not reported	0	Not reported	0	Not reported	0	Not reported	0	GIT targeted	2	GIT content visually inspected	0	Not reported
1000	Common dab	Limanda limanda	3.4	Fishbase.org			Marine demersal fish					North and Baltic Seas	2013	178	178		8	4.49438				Lab blanks included, and used in aiding the identification of fibres, acknowledging that lab contamination may be an issue for fibres	>500 micron assessed				GIT content was separated and suspended in distilled water to enable separation using a 500micron sized sieve	Particles analyzed using ATR micro FT-IR			Scores as evaluated by Hermsen et al. (2018)	2		2		0		2		1		2		0		0		1
1001	European flounder	Platichthys flesus	3.3	Fishbase.org			Marine demersal fish					North and Baltic Seas	2013	72	72		4	5.55556				Lab blanks included, and used in aiding the identification of fibres, acknowledging that lab contamination may be an issue for fibres	>500 micron assessed				GIT content was separated and suspended in distilled water to enable separation using a 500micron sized sieve	Particles analyzed using ATR micro FT-IR			Scores as evaluated by Hermsen et al. (2018)	2		2		0		2		1		2		0		0		1
1002	Atlantic cod	Gadus morhua	4.1	Fishbase.org			Marine demersal fish					North and Baltic Seas	2013	162	162		2	1.23457				Lab blanks included, and used in aiding the identification of fibres, acknowledging that lab contamination may be an issue for fibres	>500 micron assessed				GIT content was separated and suspended in distilled water to enable separation using a 500micron sized sieve	Particles analyzed using ATR micro FT-IR			Scores as evaluated by Hermsen et al. (2018)	2		2		0		2		1		2		0		0		1
1003	Atlantic herring	Clupea harengus	3.4	Fishbase.org			Marine benthopelagic fish					North and Baltic Seas	2013	66	66		0	0				Lab blanks included, and used in aiding the identification of fibres, acknowledging that lab contamination may be an issue for fibres	>500 micron assessed				GIT content was separated and suspended in distilled water to enable separation using a 500micron sized sieve	Particles analyzed using ATR micro FT-IR			Scores as evaluated by Hermsen et al. (2018)	2		2		0		2		1		2		0		0		1
1004	Atlantic mackerel	Scomber scombrus	3.6	Fishbase.org			Marine pelagic fish					North and Baltic Seas	2013	102	102		18	17.6471				Lab blanks included, and used in aiding the identification of fibres, acknowledging that lab contamination may be an issue for fibres	>500 micron assessed				GIT content was separated and suspended in distilled water to enable separation using a 500micron sized sieve	Particles analyzed using ATR micro FT-IR			Scores as evaluated by Hermsen et al. (2018)	2		2		0		2		1		2		0		0		1
1006	Common buzzard	Buteo buteo		n/a			Terrestrial carnivorous bird					Shanghai, China	2015	1		1						Samples analyzed in a chemical laminar flow hood, and three lab blanks collected					GIT of individuals removed, and contents mixed with sodium iodide solution. Supernatant was then filtered through a 20micron nylon membrane and retained items analyzed and assessed under a stereomicroscope (160x)	Potential microplastic particles assessed using qualitative methods, including the use of a heated pin to assess potential for melting.			Samples collected opportunistically	0	<25	0	Unclear	0	Measures taken to reduce lab contamination	2	Samples analyzed under a laminar flow hood	2	Blanks collected	2	Not reported	0	GIT targeted	2	GIT digested with 10%KOH	2	No verification
1007	Black kite	Milvus migrans		n/a			Terrestrial carnivorous bird					Shanghai, China	2015	1		1						Samples analyzed in a chemical laminar flow hood, and three lab blanks collected					GIT of individuals removed, and contents mixed with sodium iodide solution. Supernatant was then filtered through a 20micron nylon membrane and retained items analyzed and assessed under a stereomicroscope (160x)	Potential microplastic particles assessed using qualitative methods, including the use of a heated pin to assess potential for melting.			Samples collected opportunistically	0	<25	0	Unclear	0	Measures taken to reduce lab contamination	2	Samples analyzed under a laminar flow hood	2	Blanks collected	2	Not reported	0	GIT targeted	2	GIT digested with 10%KOH	2	No verification
1008	Common kestrel	Falco tinnunculus		n/a			Terrestrial carnivorous bird					Shanghai, China	2015	3		3						Samples analyzed in a chemical laminar flow hood, and three lab blanks collected					GIT of individuals removed, and contents mixed with sodium iodide solution. Supernatant was then filtered through a 20micron nylon membrane and retained items analyzed and assessed under a stereomicroscope (160x)	Potential microplastic particles assessed using qualitative methods, including the use of a heated pin to assess potential for melting.			Samples collected opportunistically	0	<25	0	Unclear	0	Measures taken to reduce lab contamination	2	Samples analyzed under a laminar flow hood	2	Blanks collected	2	Not reported	0	GIT targeted	2	GIT digested with 10%KOH	2	No verification
1009	Large hawk-cuckoo	Cuculus sparverioides		n/a			Terrestrial carnivorous bird					Shanghai, China	2015	1		1						Samples analyzed in a chemical laminar flow hood, and three lab blanks collected					GIT of individuals removed, and contents mixed with sodium iodide solution. Supernatant was then filtered through a 20micron nylon membrane and retained items analyzed and assessed under a stereomicroscope (160x)	Potential microplastic particles assessed using qualitative methods, including the use of a heated pin to assess potential for melting.			Samples collected opportunistically	0	<25	0	Unclear	0	Measures taken to reduce lab contamination	2	Samples analyzed under a laminar flow hood	2	Blanks collected	2	Not reported	0	GIT targeted	2	GIT digested with 10%KOH	2	No verification
1010	Cattle egret	Bubulcus ibis		n/a			Terrestrial carnivorous bird					Shanghai, China	2015	1		1						Samples analyzed in a chemical laminar flow hood, and three lab blanks collected					GIT of individuals removed, and contents mixed with sodium iodide solution. Supernatant was then filtered through a 20micron nylon membrane and retained items analyzed and assessed under a stereomicroscope (160x)	Potential microplastic particles assessed using qualitative methods, including the use of a heated pin to assess potential for melting.			Samples collected opportunistically	0	<25	0	Unclear	0	Measures taken to reduce lab contamination	2	Samples analyzed under a laminar flow hood	2	Blanks collected	2	Not reported	0	GIT targeted	2	GIT digested with 10%KOH	2	No verification
1011	Little grebe	Tachybaptu sruficollis		n/a			Terrestrial carnivorous bird					Shanghai, China	2015	1		1						Samples analyzed in a chemical laminar flow hood, and three lab blanks collected					GIT of individuals removed, and contents mixed with sodium iodide solution. Supernatant was then filtered through a 20micron nylon membrane and retained items analyzed and assessed under a stereomicroscope (160x)	Potential microplastic particles assessed using qualitative methods, including the use of a heated pin to assess potential for melting.			Samples collected opportunistically	0	<25	0	Unclear	0	Measures taken to reduce lab contamination	2	Samples analyzed under a laminar flow hood	2	Blanks collected	2	Not reported	0	GIT targeted	2	GIT digested with 10%KOH	2	No verification
1012	Dunlin	Calidris alpina	3.3	SeaLifeBase			Terrestrial carnivorous bird					Shanghai, China	2015	1		1						Samples analyzed in a chemical laminar flow hood, and three lab blanks collected					GIT of individuals removed, and contents mixed with sodium iodide solution. Supernatant was then filtered through a 20micron nylon membrane and retained items analyzed and assessed under a stereomicroscope (160x)	Potential microplastic particles assessed using qualitative methods, including the use of a heated pin to assess potential for melting.			Samples collected opportunistically	0	<25	0	Unclear	0	Measures taken to reduce lab contamination	2	Samples analyzed under a laminar flow hood	2	Blanks collected	2	Not reported	0	GIT targeted	2	GIT digested with 10%KOH	2	No verification
1013	Common sandpiper	Actitis hypoleucos		n/a			Terrestrial carnivorous bird					Shanghai, China	2015	1		1						Samples analyzed in a chemical laminar flow hood, and three lab blanks collected					GIT of individuals removed, and contents mixed with sodium iodide solution. Supernatant was then filtered through a 20micron nylon membrane and retained items analyzed and assessed under a stereomicroscope (160x)	Potential microplastic particles assessed using qualitative methods, including the use of a heated pin to assess potential for melting.			Samples collected opportunistically	0	<25	0	Unclear	0	Measures taken to reduce lab contamination	2	Samples analyzed under a laminar flow hood	2	Blanks collected	2	Not reported	0	GIT targeted	2	GIT digested with 10%KOH	2	No verification
1014	Eyebrowed thrush	Turdus hortulorum		n/a			Terrestrial omnivorous bird					Shanghai, China	2015	1		1						Samples analyzed in a chemical laminar flow hood, and three lab blanks collected					GIT of individuals removed, and contents mixed with sodium iodide solution. Supernatant was then filtered through a 20micron nylon membrane and retained items analyzed and assessed under a stereomicroscope (160x)	Potential microplastic particles assessed using qualitative methods, including the use of a heated pin to assess potential for melting.			Samples collected opportunistically	0	<25	0	Unclear	0	Measures taken to reduce lab contamination	2	Samples analyzed under a laminar flow hood	2	Blanks collected	2	Not reported	0	GIT targeted	2	GIT digested with 10%KOH	2	No verification
1015	Common magpie	Pica pica		n/a			Terrestrial omnivorous bird					Shanghai, China	2015	2		2						Samples analyzed in a chemical laminar flow hood, and three lab blanks collected					GIT of individuals removed, and contents mixed with sodium iodide solution. Supernatant was then filtered through a 20micron nylon membrane and retained items analyzed and assessed under a stereomicroscope (160x)	Potential microplastic particles assessed using qualitative methods, including the use of a heated pin to assess potential for melting.			Samples collected opportunistically	0	<25	0	Unclear	0	Measures taken to reduce lab contamination	2	Samples analyzed under a laminar flow hood	2	Blanks collected	2	Not reported	0	GIT targeted	2	GIT digested with 10%KOH	2	No verification
1016	Spotted dove	Streptopelia chinensis		n/a			Terrestrial herbivorous bird					Shanghai, China	2015	3		3						Samples analyzed in a chemical laminar flow hood, and three lab blanks collected					GIT of individuals removed, and contents mixed with sodium iodide solution. Supernatant was then filtered through a 20micron nylon membrane and retained items analyzed and assessed under a stereomicroscope (160x)	Potential microplastic particles assessed using qualitative methods, including the use of a heated pin to assess potential for melting.			Samples collected opportunistically	0	<25	0	Unclear	0	Measures taken to reduce lab contamination	2	Samples analyzed under a laminar flow hood	2	Blanks collected	2	Not reported	0	GIT targeted	2	GIT digested with 10%KOH	2	No verification
1018	Surmullet	Mullus surmuletus	3.5	Fishbase.org			Marine demersal fish					Meditteranean sea	2014-2015	417	417		114	27.3381				Measures were taken to avoid lab contamination, including the use of 'crude' lab blanks					Microplastic particles was done by visual sorting of stomach contents under a stereomicroscope	Verification of plastic particles by FTIR			Details of sample collection provided	2	>50	2	Livers extracted and frozen with liquid nitrogen and individuals stored in ice until arrival at port	1	Measures taken to reduce lab contamination	2	Not reported	0	Blanks included in analysis	1	Not reported	0	GIT removed and analyzed	2	Visual identification of GIT content	0	Verification of particles by FTIR
1020	Pompano	Trachinotus ovatus	3.7	Fishbase.org			Marine pelagic fish					Meditteranean sea	2012	115	115		28	24.3478											visual identification of plastic particles in stomachs		Details of sample collection described	2	>50	2	Not reported	0	Not reported	0	Not reported	0	Not reported	0	Not reported	0	Stomachs were analyzed	1	Visual identification of stomach contents	0	Not reported
1022	Lesser spotted dogfish	Scyliorhinus canicula	3.8	Fishbase.org			Marine demersal fish					Spanish Atlantic coast	2016	72	72		11	15.2778				Measures taken to reduce contamination including the use of lab blanks					Stomachs were placed into Petri dishes and observed under a stereomicroscope and microplastic particles extracted using tweezers. Stomach contents were then further digested using NaOH and again visually inspected under stereomicroscope for microplastic.	Items which presented characteristic features of synthetic polymers were qualitatively identified as plastic using a hot metal tip to assess melting.			Scores as evaluated by Hermsen et al. (2018)	2		1		2		1		0		1		0		0		1
1023	European hake	Merluccius merluccius	4.4	Fishbase.org			Marine demersal fish					Spanish Atlantic coast	2016	12	12		2	16.6667				Measures taken to reduce contamination including the use of lab blanks					Stomachs were placed into Petri dishes and observed under a stereomicroscope and microplastic particles extracted using tweezers. Stomach contents were then further digested using NaOH and again visually inspected under stereomicroscope for microplastic.	Items which presented characteristic features of synthetic polymers were qualitatively identified as plastic using a hot metal tip to assess melting.			Scores as evaluated by Hermsen et al. (2018)	2		1		2		1		0		1		0		0		1
1024	Red mullet	Mullus barbatus	3.1	Fishbase.org			Marine demersal fish					Mediterranean	2016	128	128		24	18.75				Measures taken to reduce contamination including the use of lab blanks					Stomachs were placed into Petri dishes and observed under a stereomicroscope and microplastic particles extracted using tweezers. Stomach contents were then further digested using NaOH and again visually inspected under stereomicroscope for microplastic.	Items which presented characteristic features of synthetic polymers were qualitatively identified as plastic using a hot metal tip to assess melting.			Scores as evaluated by Hermsen et al. (2018)	2		1		2		1		0		1		0		0		1
1026	Bogue	Boops boops	2.8	Fishbase.org			Marine demersal fish					Meditteranean Sea	2014	337	337		195	57.8635	187	133		Measures were taken to avoid air contamination in the lab including the use of blanks (glass petri dishes left in the lab for 24h) No particles were observed in the lab blanks					GIT content was analyzed using a stereomicroscope and prey items characterized and plastic particles isolated				Scores as evaluated by Hermsen et al. (2018)	2		2		2		2		0		1		0		0		0
1028	Asian pencil halfbeak	Hyporhamphus intermedius	3.4	Fishbase.org			Marine Pelagic fish					Shanghai Fish markets	2015	18	18							Procedural blanks were collected and measures taken to reduce contamination					GIT were digested to extract plastic using H2O2 and a a saturated saline solution used to separate plastic based on density differences, and the solution was filtered through a 5micron pore size cellulose nitrate filter using a vacuum pump.	Filters were observed under a stereomicroscope and plastic classifed according to physical characteristics of fibres, fragments, pellets, sheets, and films.	A subset of particles were randomly chosen for analysis by micro-FTIR for verification as plastic		Scores as evaluated by Hermsen et al. (2018)	0		2		0		1		0		1		0		2		0
1029	So-iuy mullet	Planiliza haematocheila	2.5	Fishbase.org			Marine Pelagic fish					Shanghai Fish markets	2015	18	18							Procedural blanks were collected and measures taken to reduce contamination					GIT were digested to extract plastic using H2O2 and a a saturated saline solution used to separate plastic based on density differences, and the solution was filtered through a 5micron pore size cellulose nitrate filter using a vacuum pump.	Filters were observed under a stereomicroscope and plastic classifed according to physical characteristics of fibres, fragments, pellets, sheets, and films.	A subset of particles were randomly chosen for analysis by micro-FTIR for verification as plastic		Scores as evaluated by Hermsen et al. (2018)	0		2		0		1		0		1		0		2		0
1030	Japanese grenadier anchovy	Coilia ectenes	3	Fishbase.org			Marine Pelagic fish					Shanghai Fish markets	2015	18	18							Procedural blanks were collected and measures taken to reduce contamination					GIT were digested to extract plastic using H2O2 and a a saturated saline solution used to separate plastic based on density differences, and the solution was filtered through a 5micron pore size cellulose nitrate filter using a vacuum pump.	Filters were observed under a stereomicroscope and plastic classifed according to physical characteristics of fibres, fragments, pellets, sheets, and films.	A subset of particles were randomly chosen for analysis by micro-FTIR for verification as plastic		Scores as evaluated by Hermsen et al. (2018)	0		2		0		1		0		1		0		2		0
1031	Japanese seabass	Lateolabrax japonicus	3.1	Fishbase.org			Marine reef-associated fish					Shanghai Fish markets	2015	18	18							Procedural blanks were collected and measures taken to reduce contamination					GIT were digested to extract plastic using H2O2 and a a saturated saline solution used to separate plastic based on density differences, and the solution was filtered through a 5micron pore size cellulose nitrate filter using a vacuum pump.	Filters were observed under a stereomicroscope and plastic classifed according to physical characteristics of fibres, fragments, pellets, sheets, and films.	A subset of particles were randomly chosen for analysis by micro-FTIR for verification as plastic		Scores as evaluated by Hermsen et al. (2018)	0		2		0		1		0		1		0		2		0
1032	Silver sillago	Sillago sihama	3.5	Fishbase.org			Marine reef-associated fish					Shanghai Fish markets	2015	18	18							Procedural blanks were collected and measures taken to reduce contamination					GIT were digested to extract plastic using H2O2 and a a saturated saline solution used to separate plastic based on density differences, and the solution was filtered through a 5micron pore size cellulose nitrate filter using a vacuum pump.	Filters were observed under a stereomicroscope and plastic classifed according to physical characteristics of fibres, fragments, pellets, sheets, and films.	A subset of particles were randomly chosen for analysis by micro-FTIR for verification as plastic		Scores as evaluated by Hermsen et al. (2018)	0		2		0		1		0		1		0		2		0
1033	Large yellow croaker	Larimichthys crocea	3.7	Fishbase.org			Marine Benthopelagic fish					Shanghai Fish markets	2015	18	18							Procedural blanks were collected and measures taken to reduce contamination					GIT were digested to extract plastic using H2O2 and a a saturated saline solution used to separate plastic based on density differences, and the solution was filtered through a 5micron pore size cellulose nitrate filter using a vacuum pump.	Filters were observed under a stereomicroscope and plastic classifed according to physical characteristics of fibres, fragments, pellets, sheets, and films.	A subset of particles were randomly chosen for analysis by micro-FTIR for verification as plastic		Scores as evaluated by Hermsen et al. (2018)	0		2		0		1		0		1		0		2		0
1034	Pacific rudderfish	Psenopsis anomala	4	Fishbase.org			Marine Benthopelagic fish					Shanghai Fish markets	2015	18	18							Procedural blanks were collected and measures taken to reduce contamination					GIT were digested to extract plastic using H2O2 and a a saturated saline solution used to separate plastic based on density differences, and the solution was filtered through a 5micron pore size cellulose nitrate filter using a vacuum pump.	Filters were observed under a stereomicroscope and plastic classifed according to physical characteristics of fibres, fragments, pellets, sheets, and films.	A subset of particles were randomly chosen for analysis by micro-FTIR for verification as plastic		Scores as evaluated by Hermsen et al. (2018)	0		2		0		1		0		1		0		2		0
1035	Silver pomfret	Pampus argenteus	3.3	Fishbase.org			Marine Benthopelagic fish					Shanghai Fish markets	2015	18	18							Procedural blanks were collected and measures taken to reduce contamination					GIT were digested to extract plastic using H2O2 and a a saturated saline solution used to separate plastic based on density differences, and the solution was filtered through a 5micron pore size cellulose nitrate filter using a vacuum pump.	Filters were observed under a stereomicroscope and plastic classifed according to physical characteristics of fibres, fragments, pellets, sheets, and films.	A subset of particles were randomly chosen for analysis by micro-FTIR for verification as plastic		Scores as evaluated by Hermsen et al. (2018)	0		2		0		1		0		1		0		2		0
1036	Bombay-duck	Harpodon nehereus	4.2	Fishbase.org			Marine Benthopelagic fish					Shanghai Fish markets	2015	18	18							Procedural blanks were collected and measures taken to reduce contamination					GIT were digested to extract plastic using H2O2 and a a saturated saline solution used to separate plastic based on density differences, and the solution was filtered through a 5micron pore size cellulose nitrate filter using a vacuum pump.	Filters were observed under a stereomicroscope and plastic classifed according to physical characteristics of fibres, fragments, pellets, sheets, and films.	A subset of particles were randomly chosen for analysis by micro-FTIR for verification as plastic		Scores as evaluated by Hermsen et al. (2018)	0		2		0		1		0		1		0		2		0
1037	Striped mullet	Mugil cephalus	2.5	Fishbase.org			Marine benthopelagic fish					Shanghai Fish markets	2015	18	18							Procedural blanks were collected and measures taken to reduce contamination					GIT were digested to extract plastic using H2O2 and a a saturated saline solution used to separate plastic based on density differences, and the solution was filtered through a 5micron pore size cellulose nitrate filter using a vacuum pump.	Filters were observed under a stereomicroscope and plastic classifed according to physical characteristics of fibres, fragments, pellets, sheets, and films.	A subset of particles were randomly chosen for analysis by micro-FTIR for verification as plastic		Scores as evaluated by Hermsen et al. (2018)	0		2		0		1		0		1		0		2		0
1038	Daggertooth pike conger	Muraenesox cinereus	4.4	Fishbase.org			Marine demersal fish					Shanghai Fish markets	2015	18	18							Procedural blanks were collected and measures taken to reduce contamination					GIT were digested to extract plastic using H2O2 and a a saturated saline solution used to separate plastic based on density differences, and the solution was filtered through a 5micron pore size cellulose nitrate filter using a vacuum pump.	Filters were observed under a stereomicroscope and plastic classifed according to physical characteristics of fibres, fragments, pellets, sheets, and films.	A subset of particles were randomly chosen for analysis by micro-FTIR for verification as plastic		Scores as evaluated by Hermsen et al. (2018)	0		2		0		1		0		1		0		2		0
1039	Jarbua terapon	Terapon jarbua	3.9	Fishbase.org			Marine demersal fish					Shanghai Fish markets	2015	18	18							Procedural blanks were collected and measures taken to reduce contamination					GIT were digested to extract plastic using H2O2 and a a saturated saline solution used to separate plastic based on density differences, and the solution was filtered through a 5micron pore size cellulose nitrate filter using a vacuum pump.	Filters were observed under a stereomicroscope and plastic classifed according to physical characteristics of fibres, fragments, pellets, sheets, and films.	A subset of particles were randomly chosen for analysis by micro-FTIR for verification as plastic		Scores as evaluated by Hermsen et al. (2018)	0		2		0		1		0		1		0		2		0
1040	False kelpfish	Sebastiscus marmoratus	3.7	Fishbase.org			Marine demersal fish					Shanghai Fish markets	2015	18	18							Procedural blanks were collected and measures taken to reduce contamination					GIT were digested to extract plastic using H2O2 and a a saturated saline solution used to separate plastic based on density differences, and the solution was filtered through a 5micron pore size cellulose nitrate filter using a vacuum pump.	Filters were observed under a stereomicroscope and plastic classifed according to physical characteristics of fibres, fragments, pellets, sheets, and films.	A subset of particles were randomly chosen for analysis by micro-FTIR for verification as plastic		Scores as evaluated by Hermsen et al. (2018)	0		2		0		1		0		1		0		2		0
1041	Orangefin ponyfish	Photopectoralis bindus	2.9	Fishbase.org			Marine demersal fish					Shanghai Fish markets	2015	18	18							Procedural blanks were collected and measures taken to reduce contamination					GIT were digested to extract plastic using H2O2 and a a saturated saline solution used to separate plastic based on density differences, and the solution was filtered through a 5micron pore size cellulose nitrate filter using a vacuum pump.	Filters were observed under a stereomicroscope and plastic classifed according to physical characteristics of fibres, fragments, pellets, sheets, and films.	A subset of particles were randomly chosen for analysis by micro-FTIR for verification as plastic		Scores as evaluated by Hermsen et al. (2018)	0		2		0		1		0		1		0		2		0
1042	Three-lined tongue sole	Cynoglossus abbreviatus	3.5	Fishbase.org			Marine demersal fish					Shanghai Fish markets	2015	18	18							Procedural blanks were collected and measures taken to reduce contamination					GIT were digested to extract plastic using H2O2 and a a saturated saline solution used to separate plastic based on density differences, and the solution was filtered through a 5micron pore size cellulose nitrate filter using a vacuum pump.	Filters were observed under a stereomicroscope and plastic classifed according to physical characteristics of fibres, fragments, pellets, sheets, and films.	A subset of particles were randomly chosen for analysis by micro-FTIR for verification as plastic		Scores as evaluated by Hermsen et al. (2018)	0		2		0		1		0		1		0		2		0
1043	Thamnaconus septentrionalis	Thamnaconus septentrionalis	3.4	Fishbase.org			Marine demersal fish					Shanghai Fish markets	2015	18	18							Procedural blanks were collected and measures taken to reduce contamination					GIT were digested to extract plastic using H2O2 and a a saturated saline solution used to separate plastic based on density differences, and the solution was filtered through a 5micron pore size cellulose nitrate filter using a vacuum pump.	Filters were observed under a stereomicroscope and plastic classifed according to physical characteristics of fibres, fragments, pellets, sheets, and films.	A subset of particles were randomly chosen for analysis by micro-FTIR for verification as plastic		Scores as evaluated by Hermsen et al. (2018)	0		2		0		1		0		1		0		2		0
1044	Marble goby	Oxyeleotris marmorata	3.9	Fishbase.org			Marine demersal fish					Shanghai Fish markets	2015	18	18							Procedural blanks were collected and measures taken to reduce contamination					GIT were digested to extract plastic using H2O2 and a a saturated saline solution used to separate plastic based on density differences, and the solution was filtered through a 5micron pore size cellulose nitrate filter using a vacuum pump.	Filters were observed under a stereomicroscope and plastic classifed according to physical characteristics of fibres, fragments, pellets, sheets, and films.	A subset of particles were randomly chosen for analysis by micro-FTIR for verification as plastic		Scores as evaluated by Hermsen et al. (2018)	0		2		0		1		0		1		0		2		0
1045		Synechogobius ommaturus		Fishbase.org			Marine demersal fish					Shanghai Fish markets	2015	18	18							Procedural blanks were collected and measures taken to reduce contamination					GIT were digested to extract plastic using H2O2 and a a saturated saline solution used to separate plastic based on density differences, and the solution was filtered through a 5micron pore size cellulose nitrate filter using a vacuum pump.	Filters were observed under a stereomicroscope and plastic classifed according to physical characteristics of fibres, fragments, pellets, sheets, and films.	A subset of particles were randomly chosen for analysis by micro-FTIR for verification as plastic		Scores as evaluated by Hermsen et al. (2018)	0		2		0		1		0		1		0		2		0
1046	Collichthys lucidus	Collichthys lucidus	3.6	Fishbase.org			Marine demersal fish					Shanghai Fish markets	2015	18	18							Procedural blanks were collected and measures taken to reduce contamination					GIT were digested to extract plastic using H2O2 and a a saturated saline solution used to separate plastic based on density differences, and the solution was filtered through a 5micron pore size cellulose nitrate filter using a vacuum pump.	Filters were observed under a stereomicroscope and plastic classifed according to physical characteristics of fibres, fragments, pellets, sheets, and films.	A subset of particles were randomly chosen for analysis by micro-FTIR for verification as plastic		Scores as evaluated by Hermsen et al. (2018)	0		2		0		1		0		1		0		2		0
1047	Horsehead tilefish	Branchiostegus japonicus	3.4	Fishbase.org			Marine demersal fish					Shanghai Fish markets	2015	18	18							Procedural blanks were collected and measures taken to reduce contamination					GIT were digested to extract plastic using H2O2 and a a saturated saline solution used to separate plastic based on density differences, and the solution was filtered through a 5micron pore size cellulose nitrate filter using a vacuum pump.	Filters were observed under a stereomicroscope and plastic classifed according to physical characteristics of fibres, fragments, pellets, sheets, and films.	A subset of particles were randomly chosen for analysis by micro-FTIR for verification as plastic		Scores as evaluated by Hermsen et al. (2018)	0		2		0		1		0		1		0		2		0
1048	Japanese darter dragonet	Callionymus planus	3.2	Fishbase.org			Marine Benthic fish					Shanghai Fish markets	2015	18	18							Procedural blanks were collected and measures taken to reduce contamination					GIT were digested to extract plastic using H2O2 and a a saturated saline solution used to separate plastic based on density differences, and the solution was filtered through a 5micron pore size cellulose nitrate filter using a vacuum pump.	Filters were observed under a stereomicroscope and plastic classifed according to physical characteristics of fibres, fragments, pellets, sheets, and films.	A subset of particles were randomly chosen for analysis by micro-FTIR for verification as plastic		Scores as evaluated by Hermsen et al. (2018)	0		2		0		1		0		1		0		2		0
1049	Common carp	Cyprinus carpio	3	Fishbase.org			Freshwater Benthopelagic fish					Shanghai Fish markets	2015	18	18							Procedural blanks were collected and measures taken to reduce contamination					GIT were digested to extract plastic using H2O2 and a a saturated saline solution used to separate plastic based on density differences, and the solution was filtered through a 5micron pore size cellulose nitrate filter using a vacuum pump.	Filters were observed under a stereomicroscope and plastic classifed according to physical characteristics of fibres, fragments, pellets, sheets, and films.	A subset of particles were randomly chosen for analysis by micro-FTIR for verification as plastic		Scores as evaluated by Hermsen et al. (2018)	0		2		0		1		0		1		0		2		0
1050	Goldfish	Carassius auratus	2	Fishbase.org			Freshwater benthopelagic fish					Shanghai Fish markets	2015	18	18							Procedural blanks were collected and measures taken to reduce contamination					GIT were digested to extract plastic using H2O2 and a a saturated saline solution used to separate plastic based on density differences, and the solution was filtered through a 5micron pore size cellulose nitrate filter using a vacuum pump.	Filters were observed under a stereomicroscope and plastic classifed according to physical characteristics of fibres, fragments, pellets, sheets, and films.	A subset of particles were randomly chosen for analysis by micro-FTIR for verification as plastic		Scores as evaluated by Hermsen et al. (2018)	0		2		0		1		0		1		0		2		0
1051	Silver carp	Hypophthalmichthys molitrix	2	Fishbase.org			Freshwater Benthopelagic fish					Shanghai Fish markets	2015	18	18							Procedural blanks were collected and measures taken to reduce contamination					GIT were digested to extract plastic using H2O2 and a a saturated saline solution used to separate plastic based on density differences, and the solution was filtered through a 5micron pore size cellulose nitrate filter using a vacuum pump.	Filters were observed under a stereomicroscope and plastic classifed according to physical characteristics of fibres, fragments, pellets, sheets, and films.	A subset of particles were randomly chosen for analysis by micro-FTIR for verification as plastic		Scores as evaluated by Hermsen et al. (2018)	0		2		0		1		0		1		0		2		0
1052	Stone moroko	Pseudorasbora parva	3.1	Fishbase.org			Freshwater Benthopelagic fish					Shanghai Fish markets	2015	18	18							Procedural blanks were collected and measures taken to reduce contamination					GIT were digested to extract plastic using H2O2 and a a saturated saline solution used to separate plastic based on density differences, and the solution was filtered through a 5micron pore size cellulose nitrate filter using a vacuum pump.	Filters were observed under a stereomicroscope and plastic classifed according to physical characteristics of fibres, fragments, pellets, sheets, and films.	A subset of particles were randomly chosen for analysis by micro-FTIR for verification as plastic		Scores as evaluated by Hermsen et al. (2018)	0		2		0		1		0		1		0		2		0
1053	Wuchang bream	Megalobrama amblycephala	3.4	Fishbase.org			Freshwater Benthopelagic fish					Shanghai Fish markets	2015	18	18							Procedural blanks were collected and measures taken to reduce contamination					GIT were digested to extract plastic using H2O2 and a a saturated saline solution used to separate plastic based on density differences, and the solution was filtered through a 5micron pore size cellulose nitrate filter using a vacuum pump.	Filters were observed under a stereomicroscope and plastic classifed according to physical characteristics of fibres, fragments, pellets, sheets, and films.	A subset of particles were randomly chosen for analysis by micro-FTIR for verification as plastic		Scores as evaluated by Hermsen et al. (2018)	0		2		0		1		0		1		0		2		0
1054	Hemiculter bleekeri	Hemiculter bleekeri	2.1	Fishbase.org			Freshwater Benthopelagic fish					Shanghai Fish markets	2015	18	18							Procedural blanks were collected and measures taken to reduce contamination					GIT were digested to extract plastic using H2O2 and a a saturated saline solution used to separate plastic based on density differences, and the solution was filtered through a 5micron pore size cellulose nitrate filter using a vacuum pump.	Filters were observed under a stereomicroscope and plastic classifed according to physical characteristics of fibres, fragments, pellets, sheets, and films.	A subset of particles were randomly chosen for analysis by micro-FTIR for verification as plastic		Scores as evaluated by Hermsen et al. (2018)	0		2		0		1		0		1		0		2		0
1058	Southern calamari squid	Sepioteuthis australis		n/a			Marine cephalopoda					Coastal Australia marine system	2010-2015	5	5		0	0				Measures were taken to reduce lab contamination during the processing of the fish, including performig necroscopies in a laminar flow cabinet.					Stomach and GIT contents were emptied and inspected for plastic particles which were isolated and further inspected under microscope. Samples were passed through a series of sieves to assess different size ranges and further assessed under microscope.	Large plastic particles were analyzed using FTIR, and microscopic samples run with a ATR and MCT detector.			Scores as evaluated by Hermsen et al. (2018)	0		2		2		0		2		0		0		2		0
1059	Australian salmon	Arripis trutta	4.1	Fishbase.org			Marine pelagic fish					Coastal Australia marine system	2010-2015	9	9		0	0				Measures were taken to reduce lab contamination during the processing of the fish, including performig necroscopies in a laminar flow cabinet.					Stomach and GIT contents were emptied and inspected for plastic particles which were isolated and further inspected under microscope. Samples were passed through a series of sieves to assess different size ranges and further assessed under microscope.	Large plastic particles were analyzed using FTIR, and microscopic samples run with a ATR and MCT detector.			Scores as evaluated by Hermsen et al. (2018)	0		2		2		0		2		0		0		2		0
1060	Greenback horse mackerel	Trachurus declivis	3.9	Fishbase.org			Marine benthopelagic fish					Coastal Australia marine system	2010-2015	23	23		0	0				Measures were taken to reduce lab contamination during the processing of the fish, including performig necroscopies in a laminar flow cabinet.					Stomach and GIT contents were emptied and inspected for plastic particles which were isolated and further inspected under microscope. Samples were passed through a series of sieves to assess different size ranges and further assessed under microscope.	Large plastic particles were analyzed using FTIR, and microscopic samples run with a ATR and MCT detector.			Scores as evaluated by Hermsen et al. (2018)	0		2		2		0		2		0		0		2		0
1061	Sandy sprat	Hyperlophus vittatus	3.4	Fishbase.org			Marine pelagic fish					Coastal Australia marine system	2010-2015	10	10		0	0				Measures were taken to reduce lab contamination during the processing of the fish, including performig necroscopies in a laminar flow cabinet.					Stomach and GIT contents were emptied and inspected for plastic particles which were isolated and further inspected under microscope. Samples were passed through a series of sieves to assess different size ranges and further assessed under microscope.	Large plastic particles were analyzed using FTIR, and microscopic samples run with a ATR and MCT detector.			Scores as evaluated by Hermsen et al. (2018)	0		2		2		0		2		0		0		2		0
1062	Conger	Conger verreauxi	4.2	Fishbase.org			Marine reef-associated fish					Coastal Australia marine system	2010-2015	25	25		0	0				Measures were taken to reduce lab contamination during the processing of the fish, including performig necroscopies in a laminar flow cabinet.					Stomach and GIT contents were emptied and inspected for plastic particles which were isolated and further inspected under microscope. Samples were passed through a series of sieves to assess different size ranges and further assessed under microscope.	Large plastic particles were analyzed using FTIR, and microscopic samples run with a ATR and MCT detector.			Scores as evaluated by Hermsen et al. (2018)	0		2		2		0		2		0		0		2		0
1063	Australian anchovy	Engraulis australis	3	Fishbase.org			Marine pelagic fish					Coastal Australia marine system	2010-2015	10	10		0	0				Measures were taken to reduce lab contamination during the processing of the fish, including performig necroscopies in a laminar flow cabinet.					Stomach and GIT contents were emptied and inspected for plastic particles which were isolated and further inspected under microscope. Samples were passed through a series of sieves to assess different size ranges and further assessed under microscope.	Large plastic particles were analyzed using FTIR, and microscopic samples run with a ATR and MCT detector.			Scores as evaluated by Hermsen et al. (2018)	0		2		2		0		2		0		0		2		0
1064	Shannon galaxias	Paragalaxias dissimilis	3.2	Fishbase.org			Freshwater demersal fish					Great Lake, Central Northern Tasmania	2010-2015	20	20		0	0				Measures were taken to reduce lab contamination during the processing of the fish, including performig necroscopies in a laminar flow cabinet.					Stomach and GIT contents were emptied and inspected for plastic particles which were isolated and further inspected under microscope. Samples were passed through a series of sieves to assess different size ranges and further assessed under microscope.	Large plastic particles were analyzed using FTIR, and microscopic samples run with a ATR and MCT detector.			Scores as evaluated by Hermsen et al. (2018)	0		2		2		0		2		0		0		2		0
1065	Snoek	Thyrsites atun		Fishbase.org			Marine benthopelagic fish					Coastal Australia marine system	2010-2015	2	2		0	0				Measures were taken to reduce lab contamination during the processing of the fish, including performig necroscopies in a laminar flow cabinet.					Stomach and GIT contents were emptied and inspected for plastic particles which were isolated and further inspected under microscope. Samples were passed through a series of sieves to assess different size ranges and further assessed under microscope.	Large plastic particles were analyzed using FTIR, and microscopic samples run with a ATR and MCT detector.			Scores as evaluated by Hermsen et al. (2018)	0		2		2		0		2		0		0		2		0
1066	Southern sea garfish	Hyporhamphus melanochir	2.7	Fishbase.org			Marine Pelagic fish					Coastal Australia marine system	2010-2015	66	66		0	0				Measures were taken to reduce lab contamination during the processing of the fish, including performig necroscopies in a laminar flow cabinet.					Stomach and GIT contents were emptied and inspected for plastic particles which were isolated and further inspected under microscope. Samples were passed through a series of sieves to assess different size ranges and further assessed under microscope.	Large plastic particles were analyzed using FTIR, and microscopic samples run with a ATR and MCT detector.			Scores as evaluated by Hermsen et al. (2018)	0		2		2		0		2		0		0		2		0
1067	Blue-throated wrasse	Notolabrus tetricus	3.6	Fishbase.org			Marine reef-associated fish					Coastal Australia marine system	2010-2015	7	7		0	0				Measures were taken to reduce lab contamination during the processing of the fish, including performig necroscopies in a laminar flow cabinet.					Stomach and GIT contents were emptied and inspected for plastic particles which were isolated and further inspected under microscope. Samples were passed through a series of sieves to assess different size ranges and further assessed under microscope.	Large plastic particles were analyzed using FTIR, and microscopic samples run with a ATR and MCT detector.			Scores as evaluated by Hermsen et al. (2018)	0		2		2		0		2		0		0		2		0
1068	Yellow-eye mullet	Aldrichetta forsteri	2.5	Fishbase.org			Omnivorous fish					Coastal Australia marine system	2010-2015	17	17		0	0				Measures were taken to reduce lab contamination during the processing of the fish, including performig necroscopies in a laminar flow cabinet.					Stomach and GIT contents were emptied and inspected for plastic particles which were isolated and further inspected under microscope. Samples were passed through a series of sieves to assess different size ranges and further assessed under microscope.	Large plastic particles were analyzed using FTIR, and microscopic samples run with a ATR and MCT detector.			Scores as evaluated by Hermsen et al. (2018)	0		2		2		0		2		0		0		2		0
1069	Striped mullet	Mugil cephalus	2.5	Fishbase.org			Marine benthopelagic fish					Coastal Australia marine system	2010-2015	43	43		0	0				Measures were taken to reduce lab contamination during the processing of the fish, including performig necroscopies in a laminar flow cabinet.					Stomach and GIT contents were emptied and inspected for plastic particles which were isolated and further inspected under microscope. Samples were passed through a series of sieves to assess different size ranges and further assessed under microscope.	Large plastic particles were analyzed using FTIR, and microscopic samples run with a ATR and MCT detector.			Scores as evaluated by Hermsen et al. (2018)	0		2		2		0		2		0		0		2		0
1070	Nichol's lanternfish	Gymnoscopelus nicholsi	3.4	Fishbase.org			Marine bathypelagic fish					Southern Ocean	1990	39	39		0	0				Measures were taken to reduce lab contamination during the processing of the fish, including performig necroscopies in a laminar flow cabinet.					Stomach and GIT contents were emptied and inspected for plastic particles which were isolated and further inspected under microscope. Samples were passed through a series of sieves to assess different size ranges and further assessed under microscope.	Large plastic particles were analyzed using FTIR, and microscopic samples run with a ATR and MCT detector.			Scores as evaluated by Hermsen et al. (2018)	0		2		2		0		2		0		0		2		0
1071	Antarctic toothfish	Dissostichus mawsoni	3.9	Fishbase.org			Marine pelagic fish					Southern Ocean	1990	10	10		1	10				Measures were taken to reduce lab contamination during the processing of the fish, including performig necroscopies in a laminar flow cabinet.					Stomach and GIT contents were emptied and inspected for plastic particles which were isolated and further inspected under microscope. Samples were passed through a series of sieves to assess different size ranges and further assessed under microscope.	Large plastic particles were analyzed using FTIR, and microscopic samples run with a ATR and MCT detector.			Scores as evaluated by Hermsen et al. (2018)	0		2		2		0		2		0		0		2		0
1072	Blue weed whiting	Haletta semifasciata	3.2	Fishbase.org			Marine demersal fish					Coastal Australia marine system	2010-2015	2	2		0	0				Measures were taken to reduce lab contamination during the processing of the fish, including performig necroscopies in a laminar flow cabinet.					Stomach and GIT contents were emptied and inspected for plastic particles which were isolated and further inspected under microscope. Samples were passed through a series of sieves to assess different size ranges and further assessed under microscope.	Large plastic particles were analyzed using FTIR, and microscopic samples run with a ATR and MCT detector.			Scores as evaluated by Hermsen et al. (2018)	0		2		2		0		2		0		0		2		0
1073	Sand flathead	Platycephalus bassensis	4.3	Fishbase.org			Marine demersal fish					Coastal Australia marine system	2010-2015	10	10		0	0				Measures were taken to reduce lab contamination during the processing of the fish, including performig necroscopies in a laminar flow cabinet.					Stomach and GIT contents were emptied and inspected for plastic particles which were isolated and further inspected under microscope. Samples were passed through a series of sieves to assess different size ranges and further assessed under microscope.	Large plastic particles were analyzed using FTIR, and microscopic samples run with a ATR and MCT detector.			Scores as evaluated by Hermsen et al. (2018)	0		2		2		0		2		0		0		2		0
1074	Rock flathead	Platycephalus laevigatus	3.8	Fishbase.org			Marine demersal fish					Coastal Australia marine system	2010-2015	7	7		0	0				Measures were taken to reduce lab contamination during the processing of the fish, including performig necroscopies in a laminar flow cabinet.					Stomach and GIT contents were emptied and inspected for plastic particles which were isolated and further inspected under microscope. Samples were passed through a series of sieves to assess different size ranges and further assessed under microscope.	Large plastic particles were analyzed using FTIR, and microscopic samples run with a ATR and MCT detector.			Scores as evaluated by Hermsen et al. (2018)	0		2		2		0		2		0		0		2		0
1075	Skipjack tuna	Katsuwonus pelamis	4.4	Fishbase.org			Marine pelagic fish					Coastal Australia marine system	2010-2015	1	1		0	0				Measures were taken to reduce lab contamination during the processing of the fish, including performig necroscopies in a laminar flow cabinet.					Stomach and GIT contents were emptied and inspected for plastic particles which were isolated and further inspected under microscope. Samples were passed through a series of sieves to assess different size ranges and further assessed under microscope.	Large plastic particles were analyzed using FTIR, and microscopic samples run with a ATR and MCT detector.			Scores as evaluated by Hermsen et al. (2018)	0		2		2		0		2		0		0		2		0
1076	Blue mackerel	Scomber australasicus	4.2	Fishbase.org			Marine pelagic fish					Coastal Australia marine system	2010-2015	4	4		0	0				Measures were taken to reduce lab contamination during the processing of the fish, including performig necroscopies in a laminar flow cabinet.					Stomach and GIT contents were emptied and inspected for plastic particles which were isolated and further inspected under microscope. Samples were passed through a series of sieves to assess different size ranges and further assessed under microscope.	Large plastic particles were analyzed using FTIR, and microscopic samples run with a ATR and MCT detector.			Scores as evaluated by Hermsen et al. (2018)	0		2		2		0		2		0		0		2		0
1077	Eastern red scorpionfish	Scorpaena jacksoniensis	3.8	Fishbase.org			Marine reef-associated fish					Coastal Australia marine system	2010-2015	19	19		0	0				Measures were taken to reduce lab contamination during the processing of the fish, including performig necroscopies in a laminar flow cabinet.					Stomach and GIT contents were emptied and inspected for plastic particles which were isolated and further inspected under microscope. Samples were passed through a series of sieves to assess different size ranges and further assessed under microscope.	Large plastic particles were analyzed using FTIR, and microscopic samples run with a ATR and MCT detector.			Scores as evaluated by Hermsen et al. (2018)	0		2		2		0		2		0		0		2		0
1078	King George whiting	Sillaginodes punctatus	3.3	Fishbase.org			Marine demersal fish					Coastal Australia marine system	2010-2015	8	8		0	0				Measures were taken to reduce lab contamination during the processing of the fish, including performig necroscopies in a laminar flow cabinet.					Stomach and GIT contents were emptied and inspected for plastic particles which were isolated and further inspected under microscope. Samples were passed through a series of sieves to assess different size ranges and further assessed under microscope.	Large plastic particles were analyzed using FTIR, and microscopic samples run with a ATR and MCT detector.			Scores as evaluated by Hermsen et al. (2018)	0		2		2		0		2		0		0		2		0
1079	Eastern school whiting	Sillago flindersi	3.3	Fishbase.org			Marine demersal fish					Coastal Australia marine system	2010-2015	10	10		0	0				Measures were taken to reduce lab contamination during the processing of the fish, including performig necroscopies in a laminar flow cabinet.					Stomach and GIT contents were emptied and inspected for plastic particles which were isolated and further inspected under microscope. Samples were passed through a series of sieves to assess different size ranges and further assessed under microscope.	Large plastic particles were analyzed using FTIR, and microscopic samples run with a ATR and MCT detector.			Scores as evaluated by Hermsen et al. (2018)	0		2		2		0		2		0		0		2		0
1081	Sea trout	Salmo trutta	3.4	Fishbase.org			Marine pelagic fish					Swedish coast	2014	62	62		42	67.7419				Measures taken to reduce lab contamination, including covering samples, subsamples and filters and the application of blanks for every three samples analyzed. Data are then blank-corrected	Blanks suggest low level of contamination (1.6 particles/filter for biota samples), with reported recoveries from recovery tests at about 34% using the microwave extraction method but considerably improved when using the enzymatic digestino method (97%),				Inveterbrates were digested using a microwave method with HNO3 and samples then filtered at 0.7micron and rinsed with H2O2. Fish GIT were digested using an enzymatic digestion method developed by Lindeque and Smerdon (2003), samples were then incubated a	All filters were visually inspected under a light microscope (40x) for the presence of microplastic	A combination of both Raman and FTIR were used on subsets of samples for verification as plastic.		Scores as evaluated by Hermsen et al. (2018)	1		1		2		1		0		2		0		2		0
1082	Blue mussel	Mytilus edulis	2.1	Lavoie et al. (2010)			Marine benthic bivalve					Hook of Holland	2014																		Scores as evaluated by Hermsen et al. (2018)	1		1		2		1		0		2		0		2		0
1083	Blue mussel	Mytilus edulis	2.1	Lavoie et al. (2010)			Marine benthic bivalve					Ijmuiden Pier	2014																		Scores as evaluated by Hermsen et al. (2018)	1		1		2		1		0		2		0		2		0
1087	European smelt	Osmerus eperlanus	3.5	Fishbase.org			Pelagic estuarine fish					Thames Estuary, Erith, UK	2014	10	10		2	20				Measures were taken to reduce contamination in the lab	Plastic fragments too small for verification by FTIR were excluded				Stomach and gut were examined separately, contents visually inspected under a dissecting microscope and plastic particles divided based on shape (fibres, sheets, fragments).		Particles were analyzed using FTIR		Sampling method described	2	<25	0	Samples stored frozen upon arrival at lab	1	Measures taken to reduce lab contamination	2	Not reported	0	Not reported	0	Not reported	0	Intestines and stomach analyzed separately	2	Visual identification of particles from GIT contents	1	Verification of particles by FTIR
1088	European flounder	Platichthys flesus	3.3	Fishbase.org			Marine demersal fish					Thames Estuary, Erith UK	2014	40	40		36	90				Measures were taken to reduce contamination in the lab	Plastic fragments too small for verification by FTIR were excluded				Stomach and gut were examined separately, contents visually inspected under a dissecting microscope and plastic particles divided based on shape (fibres, sheets, fragments).		Particles were analyzed using FTIR		Sampling method described	2	<50	1	Samples stored frozen upon arrival at lab	1	Measures taken to reduce lab contamination	2	Not reported	0	Not reported	0	Not reported	0	Intestines and stomach analyzed separately	2	Visual identification of particles from GIT contents	1	Verification of particles by FTIR
1089	European flounder	Platichthys flesus	3.3	Fishbase.org			Marine demersal fish					Thames Estuary, Isle of Sheppey, UK	2014	14	14		10	71.4286				Measures were taken to reduce contamination in the lab	Plastic fragments too small for verification by FTIR were excluded				Stomach and gut were examined separately, contents visually inspected under a dissecting microscope and plastic particles divided based on shape (fibres, sheets, fragments).		Particles were analyzed using FTIR		Sampling method described	2	<25	0	Samples stored frozen upon arrival at lab	1	Measures taken to reduce lab contamination	2	Not reported	0	Not reported	0	Not reported	0	Intestines and stomach analyzed separately	2	Visual identification of particles from GIT contents	1	Verification of particles by FTIR
1090	European flounder	Platichthys flesus	3.3	Fishbase.org			Marine demersal fish					Thames Estuary, Erith, UK	2014	12	12		10	83.3333				Measures were taken to reduce contamination in the lab	Plastic fragments too small for verification by FTIR were excluded				Stomach and gut were examined separately, contents visually inspected under a dissecting microscope and plastic particles divided based on shape (fibres, sheets, fragments).		Particles were analyzed using FTIR		Sampling method described	2	<25	0	Samples stored frozen upon arrival at lab	1	Measures taken to reduce lab contamination	2	Not reported	0	Not reported	0	Not reported	0	Intestines and stomach analyzed separately	2	Visual identification of particles from GIT contents	1	Verification of particles by FTIR
1092	European plaice	Pleuronectes platessa	3.2	Fishbase.org			Marine demersal fish					Scottish Marine coast	2013-2014	62	62		28	45.1613									GIT contents of fish were examined and particles that did not appear to be part of the natural diet or synthetic in nature were isolated, examined under a dissecting microscope and analyzed by FTIR				Scores as evaluated by Hermsen et al. (2018)	2		1		0		2		0		1		0		2		0
1093	European flounder	Platichthys flesus	3.3	Fishbase.org			Marine demersal fish					Scottish Marine coast	2013-2014	47	47		24	51.0638									GIT contents of fish were examined and particles that did not appear to be part of the natural diet or synthetic in nature were isolated, examined under a dissecting microscope and analyzed by FTIR				Scores as evaluated by Hermsen et al. (2018)	2		1		0		2		0		1		0		2		0
1094	Common dab	Limanda limanda	3.4	Fishbase.org			Marine demersal fish					Scottish Marine coast	2013-2014	19	19		9	47.3684									GIT contents of fish were examined and particles that did not appear to be part of the natural diet or synthetic in nature were isolated, examined under a dissecting microscope and analyzed by FTIR				Scores as evaluated by Hermsen et al. (2018)	2		1		0		2		0		1		0		2		0
1095	Pollack	Pollachius pollachius	4.3	Fishbase.org			Marine benthopelagic fish					Scottish Marine coast	2013-2014	5	5		0	0									GIT contents of fish were examined and particles that did not appear to be part of the natural diet or synthetic in nature were isolated, examined under a dissecting microscope and analyzed by FTIR				Scores as evaluated by Hermsen et al. (2018)	2		1		0		2		0		1		0		2		0
1096	Ling	Molva molva	4.4	Fishbase.org			Marine demersal fish					Scottish Marine coast	2013-2014	5	5		0	0									GIT contents of fish were examined and particles that did not appear to be part of the natural diet or synthetic in nature were isolated, examined under a dissecting microscope and analyzed by FTIR				Scores as evaluated by Hermsen et al. (2018)	2		1		0		2		0		1		0		2		0
1097	Halibut	Hippoglossus hippoglossus	4	Fishbase.org			Marine demersal fish					Scottish Marine coast	2013-2014	14	14		0	0									GIT contents of fish were examined and particles that did not appear to be part of the natural diet or synthetic in nature were isolated, examined under a dissecting microscope and analyzed by FTIR				Scores as evaluated by Hermsen et al. (2018)	2		1		0		2		0		1		0		2		0
1098	Megrim	Lepidorhombus whiffiagonis	4.3	Fishbase.org			Marine bathydemersal fish					Scottish Marine coast	2013-2014	10	10		1	10									GIT contents of fish were examined and particles that did not appear to be part of the natural diet or synthetic in nature were isolated, examined under a dissecting microscope and analyzed by FTIR				Scores as evaluated by Hermsen et al. (2018)	2		1		0		2		0		1		0		2		0
1099	Blue whiting	Micromesistius poutassou	4.1	Fishbase.org			Marine bathypelagic fish					Scottish Marine coast	2013-2014	20	20		0	0									GIT contents of fish were examined and particles that did not appear to be part of the natural diet or synthetic in nature were isolated, examined under a dissecting microscope and analyzed by FTIR				Scores as evaluated by Hermsen et al. (2018)	2		1		0		2		0		1		0		2		0
1100	Greater argentine	Argentina silus Greater	3.3	Fishbase.org			Marine bathydermsal fish					Scottish Marine coast	2013-2014	15	15		1	6.66667									GIT contents of fish were examined and particles that did not appear to be part of the natural diet or synthetic in nature were isolated, examined under a dissecting microscope and analyzed by FTIR				Scores as evaluated by Hermsen et al. (2018)	2		1		0		2		0		1		0		2		0
1101	Atlantic horse mackerel	Trachurus trachurus	3.7	Fishbase.org			Marine pelagic fish					Scottish Marine coast	2013-2014	5	5		0	0									GIT contents of fish were examined and particles that did not appear to be part of the natural diet or synthetic in nature were isolated, examined under a dissecting microscope and analyzed by FTIR				Scores as evaluated by Hermsen et al. (2018)	2		1		0		2		0		1		0		2		0
1102	Black scabbard	Aphanopus carbo	4.5	Fishbase.org			Marine bathypelagic fish					Scottish Marine coast	2013-2014	5	5		0	0									GIT contents of fish were examined and particles that did not appear to be part of the natural diet or synthetic in nature were isolated, examined under a dissecting microscope and analyzed by FTIR				Scores as evaluated by Hermsen et al. (2018)	2		1		0		2		0		1		0		2		0
1103	Round nose grenadier	Coryphaenoides rupestris	3.5	Fishbase.org			Marine bathypelagic fish					Scottish Marine coast	2013-2014	5	5		0	0									GIT contents of fish were examined and particles that did not appear to be part of the natural diet or synthetic in nature were isolated, examined under a dissecting microscope and analyzed by FTIR				Scores as evaluated by Hermsen et al. (2018)	2		1		0		2		0		1		0		2		0
1105	Pati	Luciopimelodus pati	3.1	Fishbase.org			Freshwater demersal fish					Rio de la Plata, Argentina	2016	9	9		9	100				Control samples also collected, with a maximum of 2fibres found.		Fish sampled by fyke nets all during one night	Fish were euthanized in ice and transported in coolers and preserved in freezer.		GIT extracted and digested in a solution of H2O2 until total digestion.	Samples were examined under stereomicroscope manually separating microplastic particles			Details are provided with respect to sample collection	2	<25	0	Samples stored frozen	2	Measures taken to limit air contamination	2	Not reported	0	Control samples were processed alongside samples	2	Not reported	0	GIT targeted for analysis	2	Digestion by H2O2	2	Visual identification
1106	Spotted sorubim	Pseudoplatystoma corruscans	4.5	Fishbase.org			Freshwater demersal fish					Rio de la Plata, Argentina	2016	2	2		2	100				Control samples also collected, with a maximum of 2fibres found.		Fish sampled by fyke nets all during one night	Fish were euthanized in ice and transported in coolers and preserved in freezer.		GIT extracted and digested in a solution of H2O2 until total digestion.	Samples were examined under stereomicroscope manually separating microplastic particles			Details are provided with respect to sample collection	2	<25	0	Samples stored frozen	2	Measures taken to limit air contamination	2	Not reported	0	Control samples were processed alongside samples	2	Not reported	0	GIT targeted for analysis	2	Digestion by H2O2	2	Visual identification
1107	Oligosarcus oligolepis	Oligosarcus oligolepis	3.8	Fishbase.org			Freshwater pelagic fish					Rio de la Plata, Argentina	2016	5	5		5	100				Control samples also collected, with a maximum of 2fibres found.		Fish sampled by fyke nets all during one night	Fish were euthanized in ice and transported in coolers and preserved in freezer.		GIT extracted and digested in a solution of H2O2 until total digestion.	Samples were examined under stereomicroscope manually separating microplastic particles			Details are provided with respect to sample collection	2	<25	0	Samples stored frozen	2	Measures taken to limit air contamination	2	Not reported	0	Control samples were processed alongside samples	2	Not reported	0	GIT targeted for analysis	2	Digestion by H2O2	2	Visual identification
1108	Parapimelodus valenciennis	Parapimelodus valenciennis	3.9	Fishbase.org			Freshwater demersal fish					Rio de la Plata, Argentina	2016	21	21		21	100				Control samples also collected, with a maximum of 2fibres found.		Fish sampled by fyke nets all during one night	Fish were euthanized in ice and transported in coolers and preserved in freezer.		GIT extracted and digested in a solution of H2O2 until total digestion.	Samples were examined under stereomicroscope manually separating microplastic particles			Details are provided with respect to sample collection	2	<25	0	Samples stored frozen	2	Measures taken to limit air contamination	2	Not reported	0	Control samples were processed alongside samples	2	Not reported	0	GIT targeted for analysis	2	Digestion by H2O2	2	Visual identification
1109	Argentinian silverside	Odontesthes bonariensis	2.6	Fishbase.org			Freshwater pelagic fish					Rio de la Plata, Argentina	2016	1	1		1	100				Control samples also collected, with a maximum of 2fibres found.		Fish sampled by fyke nets all during one night	Fish were euthanized in ice and transported in coolers and preserved in freezer.		GIT extracted and digested in a solution of H2O2 until total digestion.	Samples were examined under stereomicroscope manually separating microplastic particles			Details are provided with respect to sample collection	2	<25	0	Samples stored frozen	2	Measures taken to limit air contamination	2	Not reported	0	Control samples were processed alongside samples	2	Not reported	0	GIT targeted for analysis	2	Digestion by H2O2	2	Visual identification
1110	(Mexican) tetra	Astyanax rutilus	3.2	Fishbase.org			Freshwater demersal fish					Rio de la Plata, Argentina	2016	12	12		12	100				Control samples also collected, with a maximum of 2fibres found.		Fish sampled by fyke nets all during one night	Fish were euthanized in ice and transported in coolers and preserved in freezer.		GIT extracted and digested in a solution of H2O2 until total digestion.	Samples were examined under stereomicroscope manually separating microplastic particles			Details are provided with respect to sample collection	2	<25	0	Samples stored frozen	2	Measures taken to limit air contamination	2	Not reported	0	Control samples were processed alongside samples	2	Not reported	0	GIT targeted for analysis	2	Digestion by H2O2	2	Visual identification
1111	Common carp	Cyprinus carpio	3	Fishbase.org			Freshwater Benthopelagic fish					Rio de la Plata, Argentina	2016	2	2		2	100				Control samples also collected, with a maximum of 2fibres found.		Fish sampled by fyke nets all during one night	Fish were euthanized in ice and transported in coolers and preserved in freezer.		GIT extracted and digested in a solution of H2O2 until total digestion.	Samples were examined under stereomicroscope manually separating microplastic particles			Details are provided with respect to sample collection	2	<25	0	Samples stored frozen	2	Measures taken to limit air contamination	2	Not reported	0	Control samples were processed alongside samples	2	Not reported	0	GIT targeted for analysis	2	Digestion by H2O2	2	Visual identification
1112	Pimelodus maculatus	Pimelodus maculatus	2.9	Pimelodus maculatus			Freshwater benthpelagic fish					Rio de la Plata, Argentina	2016	14	14		14	100				Control samples also collected, with a maximum of 2fibres found.		Fish sampled by fyke nets all during one night	Fish were euthanized in ice and transported in coolers and preserved in freezer.		GIT extracted and digested in a solution of H2O2 until total digestion.	Samples were examined under stereomicroscope manually separating microplastic particles			Details are provided with respect to sample collection	2	<25	0	Samples stored frozen	2	Measures taken to limit air contamination	2	Not reported	0	Control samples were processed alongside samples	2	Not reported	0	GIT targeted for analysis	2	Digestion by H2O2	2	Visual identification
1113	Streaked prochilod	Prochilodus lineatus	2.2	Fishbase.org			Freshwater benthopelagic fish					Rio de la Plata, Argentina	2016	5	5		5	100				Control samples also collected, with a maximum of 2fibres found.		Fish sampled by fyke nets all during one night	Fish were euthanized in ice and transported in coolers and preserved in freezer.		GIT extracted and digested in a solution of H2O2 until total digestion.	Samples were examined under stereomicroscope manually separating microplastic particles			Details are provided with respect to sample collection	2	<25	0	Samples stored frozen	2	Measures taken to limit air contamination	2	Not reported	0	Control samples were processed alongside samples	2	Not reported	0	GIT targeted for analysis	2	Digestion by H2O2	2	Visual identification
1114	Hypostomus commersoni	Hypostomus commersoni	2	Fishbase.org			Freshwater demersal fish					Rio de la Plata, Argentina	2016	2	2		2	100				Control samples also collected, with a maximum of 2fibres found.		Fish sampled by fyke nets all during one night	Fish were euthanized in ice and transported in coolers and preserved in freezer.		GIT extracted and digested in a solution of H2O2 until total digestion.	Samples were examined under stereomicroscope manually separating microplastic particles			Details are provided with respect to sample collection	2	<25	0	Samples stored frozen	2	Measures taken to limit air contamination	2	Not reported	0	Control samples were processed alongside samples	2	Not reported	0	GIT targeted for analysis	2	Digestion by H2O2	2	Visual identification
1115	Cyphocharax voga	Cyphocharax voga	2	Fishbase.org			Freshwater benthopelagic fish					Rio de la Plata, Argentina	2016	14	14		14	100				Control samples also collected, with a maximum of 2fibres found.		Fish sampled by fyke nets all during one night	Fish were euthanized in ice and transported in coolers and preserved in freezer.		GIT extracted and digested in a solution of H2O2 until total digestion.	Samples were examined under stereomicroscope manually separating microplastic particles			Details are provided with respect to sample collection	2	<25	0	Samples stored frozen	2	Measures taken to limit air contamination	2	Not reported	0	Control samples were processed alongside samples	2	Not reported	0	GIT targeted for analysis	2	Digestion by H2O2	2	Visual identification
1117	Southern kingcroaker	Menticirrhus americanus	3.5	Fishbase.org			Marine demersal fish					Texas Gulf Coast	2014-2015	150	150		53	35.3333				Measures were taken to avoid lab contaminatin including the collected of lab blanks, which revealed negligible airborne contamination.					Stomach contents were examined and all items, both natural and foreign, separated and classified visually				Scores as evaluated by Hermsen et al. (2018)	1		2		2		0		0		1		0		0		0
1118	Atlantic croaker	Micropogonias undulates	4	Fishbase.org			Marine demersal fish					Texas Gulf Coast	2014-2015	383	383		173	45.1697				Measures were taken to avoid lab contaminatin including the collected of lab blanks, which revealed negligible airborne contamination.					Stomach contents were examined and all items, both natural and foreign, separated and classified visually				Scores as evaluated by Hermsen et al. (2018)	1		2		2		0		0		1		0		0		0
1119	Atlantic spadefish	Chaetodipterus faber	4.5	Fishbase.org			Marine demersal fish					Texas Gulf Coast	2014-2015	103	103		48	46.6019				Measures were taken to avoid lab contaminatin including the collected of lab blanks, which revealed negligible airborne contamination.					Stomach contents were examined and all items, both natural and foreign, separated and classified visually				Scores as evaluated by Hermsen et al. (2018)	1		2		2		0		0		1		0		0		0
1120	Sand weakfish	Cynoscion arenarius	4.2	Fishbase.org			Marine demersal fish					Texas Gulf Coast	2014-2015	139	139		60	43.1655				Measures were taken to avoid lab contaminatin including the collected of lab blanks, which revealed negligible airborne contamination.					Stomach contents were examined and all items, both natural and foreign, separated and classified visually				Scores as evaluated by Hermsen et al. (2018)	1		2		2		0		0		1		0		0		0
1121	Pinfish	Lagodon rhomboids	4.4	Fishbase.org			Marine demersal fish					Texas Gulf Coast	2014-2015	449	449		209	46.5479				Measures were taken to avoid lab contaminatin including the collected of lab blanks, which revealed negligible airborne contamination.					Stomach contents were examined and all items, both natural and foreign, separated and classified visually				Scores as evaluated by Hermsen et al. (2018)	1		2		2		0		0		1		0		0		0
1122	Pigfish	Orthopristis chrysoptera	3.4	Fishbase.org			Marine demersal fish					Texas Gulf Coast	2014-2015	157	157		42	26.7516				Measures were taken to avoid lab contaminatin including the collected of lab blanks, which revealed negligible airborne contamination.					Stomach contents were examined and all items, both natural and foreign, separated and classified visually				Scores as evaluated by Hermsen et al. (2018)	1		2		2		0		0		1		0		0		0
1124	Atipa	Hoplosternum littorale	2.7	Fishbase.org			Freshwater demersal fish					Pajeu River, Brazil	2013	48	48		40	83.3333									GIT extracted and examined visually for plastic debris, which were studied under a dissecting microscope (45x)				Fish caught by artisanal fishermen	0	<50	1	Samples purchased from fishermen were immediately preserved in formalin solution	2	limited measures taken to reduce lab contamination	1	Not reported	0	Not reported	0	Not reported	0	GIT targeted	2	GIT content washed through a 63micron mesh sieve and visually inspected	0	No verification
1126	Whiting (larvae)	Merlangius merlangus	4.4	Fishbase.org			Marine benthopelagic fish					Western English Channel	2016								2months	Measures taken to reduce contamination in the lab, including the use of blanks. FTIR analysis results were adjusted according to the identification of non-plastic material					Fish larvae assessed under a dissection microscope and the GIT removed and inspected for microplastic particles	Particles photographed with a stereomicroscope for particle size determination	FTIR analysis used to verify plastic		Details provided regarding sample collection	2	Not entirely clear	0	Samples immediately frozen at -80degC	2	Measures taken to reduce lab contamination	2	not reported	0	Limited number of blanks included	1	Not reported	0	GIT examined	2	Enzymatic digestion method employed	2	Verification by FTIR
1127	Thickback sole (larvae)	Microchirus variegatus	3.3	Fishbase.org			Marine demersal fish					Western English Channel	2016								2months	Measures taken to reduce contamination in the lab, including the use of blanks. FTIR analysis results were adjusted according to the identification of non-plastic material					Fish larvae assessed under a dissection microscope and the GIT removed and inspected for microplastic particles	Particles photographed with a stereomicroscope for particle size determination	FTIR analysis used to verify plastic		Details provided regarding sample collection	2	Not entirely clear	0	Samples immediately frozen at -80degC	2	Measures taken to reduce lab contamination	2	not reported	0	Limited number of blanks included	1	Not reported	0	GIT examined	2	Enzymatic digestion method employed	2	Verification by FTIR
1128	Poor cod (larvae)	Trisopterus minutus	3.7	Fishbase.org			Marine benthopelagic fish					Western English Channel	2016								2months	Measures taken to reduce contamination in the lab, including the use of blanks. FTIR analysis results were adjusted according to the identification of non-plastic material					Fish larvae assessed under a dissection microscope and the GIT removed and inspected for microplastic particles	Particles photographed with a stereomicroscope for particle size determination	FTIR analysis used to verify plastic		Details provided regarding sample collection	2	Not entirely clear	0	Samples immediately frozen at -80degC	2	Measures taken to reduce lab contamination	2	not reported	0	Limited number of blanks included	1	Not reported	0	GIT examined	2	Enzymatic digestion method employed	2	Verification by FTIR
1129	Common dragonet (larvae)	Callionymus lyra	3.3	Fishbase.org			Marine demersal fish					Western English Channel	2016								2months	Measures taken to reduce contamination in the lab, including the use of blanks. FTIR analysis results were adjusted according to the identification of non-plastic material					Fish larvae assessed under a dissection microscope and the GIT removed and inspected for microplastic particles	Particles photographed with a stereomicroscope for particle size determination	FTIR analysis used to verify plastic		Details provided regarding sample collection	2	Not entirely clear	0	Samples immediately frozen at -80degC	2	Measures taken to reduce lab contamination	2	not reported	0	Limited number of blanks included	1	Not reported	0	GIT examined	2	Enzymatic digestion method employed	2	Verification by FTIR
1130	European eel (larvae)	Anguilla anguilla	3.6	Fishbase.org			Marine pelagic					Western English Channel	2016								2months	Measures taken to reduce contamination in the lab, including the use of blanks. FTIR analysis results were adjusted according to the identification of non-plastic material					Fish larvae assessed under a dissection microscope and the GIT removed and inspected for microplastic particles	Particles photographed with a stereomicroscope for particle size determination	FTIR analysis used to verify plastic		Details provided regarding sample collection	2	Not entirely clear	0	Samples immediately frozen at -80degC	2	Measures taken to reduce lab contamination	2	not reported	0	Limited number of blanks included	1	Not reported	0	GIT examined	2	Enzymatic digestion method employed	2	Verification by FTIR
1131	18 other species (details not reported)	*miscellaneous		n/a								Western English Channel	2016	337			0				2months	Measures taken to reduce contamination in the lab, including the use of blanks. FTIR analysis results were adjusted according to the identification of non-plastic material					Fish larvae assessed under a dissection microscope and the GIT removed and inspected for microplastic particles	Particles photographed with a stereomicroscope for particle size determination	FTIR analysis used to verify plastic		Details provided regarding sample collection	2	Not entirely clear	0	Samples immediately frozen at -80degC	2	Measures taken to reduce lab contamination	2	not reported	0	Limited number of blanks included	1	Not reported	0	GIT examined	2	Enzymatic digestion method employed	2	Verification by FTIR
1133	Copepods	*not specified		n/a								South China Sea	2015									Measures taken to assess airborne contamination using method blanks.					Zooplankton were isolated under a stereomicroscope and placed in scintillation vials where they were acid digested (100% HNO3)	Microplastic visually identified and verified using microFTIR			Details provided regarding sample collection	2	not reported	0	Zooplankton samples preserved immediately after collection in a formaldehyde solution	2	Measures taken to reduce lab air contamination	1	not reported	0	Method blanks included in analysis	1	Not reported	0	Whole tissue	1	Digestion method used	2	Paticles verified using FTIR
1134	Chaetognaths	*not specified		n/a								South China Sea	2015									Measures taken to assess airborne contamination using method blanks.					Zooplankton were isolated under a stereomicroscope and placed in scintillation vials where they were acid digested (100% HNO3)	Microplastic visually identified and verified using microFTIR			Details provided regarding sample collection	2	not reported	0	Zooplankton samples preserved immediately after collection in a formaldehyde solution	2	Measures taken to reduce lab air contamination	1	not reported	0	Method blanks included in analysis	1	Not reported	0	Whole tissue	1	Digestion method used	2	Paticles verified using FTIR
1135	Jelly fish	*not specified		n/a								South China Sea	2015									Measures taken to assess airborne contamination using method blanks.					Zooplankton were isolated under a stereomicroscope and placed in scintillation vials where they were acid digested (100% HNO3)	Microplastic visually identified and verified using microFTIR			Details provided regarding sample collection	2	not reported	0	Zooplankton samples preserved immediately after collection in a formaldehyde solution	2	Measures taken to reduce lab air contamination	1	not reported	0	Method blanks included in analysis	1	Not reported	0	Whole tissue	1	Digestion method used	2	Paticles verified using FTIR
1136	Shrimp	*not specified		n/a								South China Sea	2015									Measures taken to assess airborne contamination using method blanks.					Zooplankton were isolated under a stereomicroscope and placed in scintillation vials where they were acid digested (100% HNO3)	Microplastic visually identified and verified using microFTIR			Details provided regarding sample collection	2	not reported	0	Zooplankton samples preserved immediately after collection in a formaldehyde solution	2	Measures taken to reduce lab air contamination	1	not reported	0	Method blanks included in analysis	1	Not reported	0	Whole tissue	1	Digestion method used	2	Paticles verified using FTIR
1137	Fish larvae	*not specified		n/a								South China Sea	2015									Measures taken to assess airborne contamination using method blanks.					Zooplankton were isolated under a stereomicroscope and placed in scintillation vials where they were acid digested (100% HNO3)	Microplastic visually identified and verified using microFTIR			Details provided regarding sample collection	2	not reported	0	Zooplankton samples preserved immediately after collection in a formaldehyde solution	2	Measures taken to reduce lab air contamination	1	not reported	0	Method blanks included in analysis	1	Not reported	0	Whole tissue	1	Digestion method used	2	Paticles verified using FTIR
1139	Pacific thread herring	Opisthonema oglinum	2.9	Fishbase.org			Marine pelagic-neritic fish					Paraiba Estuary, Brazil	2013-2014	26	26							Limited measures taken to prevent contamination with respect to handling of gut and stomach contents					GIT and stomach were examined under stereomicroscope for both food and non-food items. Microplastic were identified as fibres, fragments and films and isolated for further analysis				Scores as evaluated by Hermsen et al. (2018)	2		2		1		0		0		0		0		0		0
1140	Bahia sprat	Rhinosardinia bahiensis	3.1	Fishbase.org			Freshwater pelagic fish					Paraiba Estuary, Brazil	2013-2014	139	139							Limited measures taken to prevent contamination with respect to handling of gut and stomach contents					GIT and stomach were examined under stereomicroscope for both food and non-food items. Microplastic were identified as fibres, fragments and films and isolated for further analysis				Scores as evaluated by Hermsen et al. (2018)	2		2		1		0		0		0		0		0		0
1141	Rio anchovy	Anchoa januaria	2.9	Fishbase.org			Marine pelagic fish					Paraiba Estuary, Brazil	2013-2014	109	109							Limited measures taken to prevent contamination with respect to handling of gut and stomach contents					GIT and stomach were examined under stereomicroscope for both food and non-food items. Microplastic were identified as fibres, fragments and films and isolated for further analysis				Scores as evaluated by Hermsen et al. (2018)	2		2		1		0		0		0		0		0		0
1142	Marini's anchovy	Anchoa marinii	3.4	Fishbase.org			Marine pelagic fish					Paraiba Estuary, Brazil	2013-2014	19	19							Limited measures taken to prevent contamination with respect to handling of gut and stomach contents					GIT and stomach were examined under stereomicroscope for both food and non-food items. Microplastic were identified as fibres, fragments and films and isolated for further analysis				Scores as evaluated by Hermsen et al. (2018)	2		2		1		0		0		0		0		0		0
1143	Zabaleta anchovy	Anchovia clupeoides	3.4	Fishbase.org			Marine Benthopelagic fish					Paraiba Estuary, Brazil	2013-2014	8	8							Limited measures taken to prevent contamination with respect to handling of gut and stomach contents					GIT and stomach were examined under stereomicroscope for both food and non-food items. Microplastic were identified as fibres, fragments and films and isolated for further analysis				Scores as evaluated by Hermsen et al. (2018)	2		2		1		0		0		0		0		0		0
1144	Atlantic sabretooth anchovy	Lycengraulis grossidens	3.7	Fishbase.org			Marine pelagic fish					Paraiba Estuary, Brazil	2013-2014	50	50							Limited measures taken to prevent contamination with respect to handling of gut and stomach contents					GIT and stomach were examined under stereomicroscope for both food and non-food items. Microplastic were identified as fibres, fragments and films and isolated for further analysis				Scores as evaluated by Hermsen et al. (2018)	2		2		1		0		0		0		0		0		0
1145	Gillbacker sea catfish	Sciades parkeri	4.1	Fishbase.org			Marine demersal fish					Paraiba Estuary, Brazil	2013-2014	51	51							Limited measures taken to prevent contamination with respect to handling of gut and stomach contents					GIT and stomach were examined under stereomicroscope for both food and non-food items. Microplastic were identified as fibres, fragments and films and isolated for further analysis				Scores as evaluated by Hermsen et al. (2018)	2		2		1		0		0		0		0		0		0
1146	Brazillian silversides	Atherinella brasiliensis	3.2	Fishbase.org			Marine benthopelagic fish					Paraiba Estuary, Brazil	2013-2014	215	215							Limited measures taken to prevent contamination with respect to handling of gut and stomach contents					GIT and stomach were examined under stereomicroscope for both food and non-food items. Microplastic were identified as fibres, fragments and films and isolated for further analysis				Scores as evaluated by Hermsen et al. (2018)	2		2		1		0		0		0		0		0		0
1147	Poecilia vivipara	Poecilia vivipara	2.3	Fishbase.org			Freshwater benthopelagic fish					Paraiba Estuary, Brazil	2013-2014	38	38							Limited measures taken to prevent contamination with respect to handling of gut and stomach contents					GIT and stomach were examined under stereomicroscope for both food and non-food items. Microplastic were identified as fibres, fragments and films and isolated for further analysis				Scores as evaluated by Hermsen et al. (2018)	2		2		1		0		0		0		0		0		0
1148	Slender halfbeak	Hyporhamphus roberti roberti	3	Fishbase.org			Marine Pelagic fish					Paraiba Estuary, Brazil	2013-2014	31	31							Limited measures taken to prevent contamination with respect to handling of gut and stomach contents					GIT and stomach were examined under stereomicroscope for both food and non-food items. Microplastic were identified as fibres, fragments and films and isolated for further analysis				Scores as evaluated by Hermsen et al. (2018)	2		2		1		0		0		0		0		0		0
1149	Common halfbeak	Hyporhamphus unifasciatus	2	Fishbase.org			Marine reef-associated fish					Paraiba Estuary, Brazil	2013-2014	161	161							Limited measures taken to prevent contamination with respect to handling of gut and stomach contents					GIT and stomach were examined under stereomicroscope for both food and non-food items. Microplastic were identified as fibres, fragments and films and isolated for further analysis				Scores as evaluated by Hermsen et al. (2018)	2		2		1		0		0		0		0		0		0
1150	Horse-eye jack	Caranx latus	4.2	Fishbase.org			Marine/freshwater reef-associated fish					Paraiba Estuary, Brazil	2013-2014	33	33							Limited measures taken to prevent contamination with respect to handling of gut and stomach contents					GIT and stomach were examined under stereomicroscope for both food and non-food items. Microplastic were identified as fibres, fragments and films and isolated for further analysis				Scores as evaluated by Hermsen et al. (2018)	2		2		1		0		0		0		0		0		0
1151	Leatherjacket	Oligoplites saurus	4.3	Fishbase.org			Marine reef-associated fish					Paraiba Estuary, Brazil	2013-2014	16	16							Limited measures taken to prevent contamination with respect to handling of gut and stomach contents					GIT and stomach were examined under stereomicroscope for both food and non-food items. Microplastic were identified as fibres, fragments and films and isolated for further analysis				Scores as evaluated by Hermsen et al. (2018)	2		2		1		0		0		0		0		0		0
1152	Irish mojarra	Diapterus auratus	2.4	Fishbase.org			Marine demersal fish					Paraiba Estuary, Brazil	2013-2014	0	0							Limited measures taken to prevent contamination with respect to handling of gut and stomach contents					GIT and stomach were examined under stereomicroscope for both food and non-food items. Microplastic were identified as fibres, fragments and films and isolated for further analysis				Scores as evaluated by Hermsen et al. (2018)	2		2		1		0		0		0		0		0		0
1153	Mojarras (Gerreidae)	Diapterus rhombeus	3	Fishbase.org			Marine/estuarine demersal fish					Paraiba Estuary, Brazil	2013-2014	13	13							Limited measures taken to prevent contamination with respect to handling of gut and stomach contents					GIT and stomach were examined under stereomicroscope for both food and non-food items. Microplastic were identified as fibres, fragments and films and isolated for further analysis				Scores as evaluated by Hermsen et al. (2018)	2		2		1		0		0		0		0		0		0
1154	Silver mojarra	Eucinostomus argenteus	3.2	Fishbase.org			Marine reef-associated fish					Paraiba Estuary, Brazil	2013-2014	52	52							Limited measures taken to prevent contamination with respect to handling of gut and stomach contents					GIT and stomach were examined under stereomicroscope for both food and non-food items. Microplastic were identified as fibres, fragments and films and isolated for further analysis				Scores as evaluated by Hermsen et al. (2018)	2		2		1		0		0		0		0		0		0
1155	Mojarras (Gerreidae)	Eucinostomus melanopterus	3.4	Fishbase.org								Paraiba Estuary, Brazil	2013-2014	2	2							Limited measures taken to prevent contamination with respect to handling of gut and stomach contents					GIT and stomach were examined under stereomicroscope for both food and non-food items. Microplastic were identified as fibres, fragments and films and isolated for further analysis				Scores as evaluated by Hermsen et al. (2018)	2		2		1		0		0		0		0		0		0
1156	Mojarras (Gerreidae)	Eugerres brasilianus	3.4	Fishbase.org								Paraiba Estuary, Brazil	2013-2014	17	17							Limited measures taken to prevent contamination with respect to handling of gut and stomach contents					GIT and stomach were examined under stereomicroscope for both food and non-food items. Microplastic were identified as fibres, fragments and films and isolated for further analysis				Scores as evaluated by Hermsen et al. (2018)	2		2		1		0		0		0		0		0		0
1157	Lesser African threadfin	Galeoides decadactylus_x000D_ _x000D_ Polynemus polydactylus _x000D_ _x000D_ Polynemus polydactylus	3.6	Fishbase.org			Marine demersal fish					Paraiba Estuary, Brazil	2013-2014	14	14							Limited measures taken to prevent contamination with respect to handling of gut and stomach contents					GIT and stomach were examined under stereomicroscope for both food and non-food items. Microplastic were identified as fibres, fragments and films and isolated for further analysis				Scores as evaluated by Hermsen et al. (2018)	2		2		1		0		0		0		0		0		0
1158	White mullet	Mugil curema	2	Fishbase.org			Marine reef-associated fish					Paraiba Estuary, Brazil	2013-2014	100	100							Limited measures taken to prevent contamination with respect to handling of gut and stomach contents					GIT and stomach were examined under stereomicroscope for both food and non-food items. Microplastic were identified as fibres, fragments and films and isolated for further analysis				Scores as evaluated by Hermsen et al. (2018)	2		2		1		0		0		0		0		0		0
1159	Hospe mullet	Mugil hospes	2	Fishbase.org			Marine demersal fish					Paraiba Estuary, Brazil	2013-2014	28	28							Limited measures taken to prevent contamination with respect to handling of gut and stomach contents					GIT and stomach were examined under stereomicroscope for both food and non-food items. Microplastic were identified as fibres, fragments and films and isolated for further analysis				Scores as evaluated by Hermsen et al. (2018)	2		2		1		0		0		0		0		0		0
1160	Darter goby	Ctenogobius boleosoma	3.3	Fishbase.org			Marine reef-associated fish					Paraiba Estuary, Brazil	2013-2014	16	16							Limited measures taken to prevent contamination with respect to handling of gut and stomach contents					GIT and stomach were examined under stereomicroscope for both food and non-food items. Microplastic were identified as fibres, fragments and films and isolated for further analysis				Scores as evaluated by Hermsen et al. (2018)	2		2		1		0		0		0		0		0		0
1161	Southern flounder	Paralichthys lethostigma	3.5	Fishbase.org			Marine demersal fish					Paraiba Estuary, Brazil	2013-2014	9	9							Limited measures taken to prevent contamination with respect to handling of gut and stomach contents					GIT and stomach were examined under stereomicroscope for both food and non-food items. Microplastic were identified as fibres, fragments and films and isolated for further analysis				Scores as evaluated by Hermsen et al. (2018)	2		2		1		0		0		0		0		0		0
1162	Lined sole	Achirus lineatus	3.5	Fishbase.org			Marine fish					Paraiba Estuary, Brazil	2013-2014	6	6							Limited measures taken to prevent contamination with respect to handling of gut and stomach contents					GIT and stomach were examined under stereomicroscope for both food and non-food items. Microplastic were identified as fibres, fragments and films and isolated for further analysis				Scores as evaluated by Hermsen et al. (2018)	2		2		1		0		0		0		0		0		0
1163	Symphurus tessellatus	Symphurus tessellatus	3.6	Fishbase.org			Marine demersal fish					Paraiba Estuary, Brazil	2013-2014	22	22							Limited measures taken to prevent contamination with respect to handling of gut and stomach contents					GIT and stomach were examined under stereomicroscope for both food and non-food items. Microplastic were identified as fibres, fragments and films and isolated for further analysis				Scores as evaluated by Hermsen et al. (2018)	2		2		1		0		0		0		0		0		0
1164	Puffer fish	Sphoeroides greeleyi	3.5	Fishbase.org			Marine reef-associated fish					Paraiba Estuary, Brazil	2013-2014	28	28							Limited measures taken to prevent contamination with respect to handling of gut and stomach contents					GIT and stomach were examined under stereomicroscope for both food and non-food items. Microplastic were identified as fibres, fragments and films and isolated for further analysis				Scores as evaluated by Hermsen et al. (2018)	2		2		1		0		0		0		0		0		0
1165	Checkered puffer	Sphoeroides testudineus	3.4	Fishbase.org			Marine reef-associated fish					Paraiba Estuary, Brazil	2013-2014	33	33							Limited measures taken to prevent contamination with respect to handling of gut and stomach contents					GIT and stomach were examined under stereomicroscope for both food and non-food items. Microplastic were identified as fibres, fragments and films and isolated for further analysis				Scores as evaluated by Hermsen et al. (2018)	2		2		1		0		0		0		0		0		0
1166	Pacific thread herring	Opisthonema oglinum	2.9	Fishbase.org			Marine pelagic-neritic fish					Mamanguape Estuary, Brazil	2013-2014	30	30							Limited measures taken to prevent contamination with respect to handling of gut and stomach contents					GIT and stomach were examined under stereomicroscope for both food and non-food items. Microplastic were identified as fibres, fragments and films and isolated for further analysis				Scores as evaluated by Hermsen et al. (2018)	2		2		1		0		0		0		0		0		0
1167	Bahia sprat	Rhinosardinia bahiensis	3.1	Fishbase.org			Freshwater pelagic fish					Mamanguape Estuary, Brazil	2013-2014	40	40							Limited measures taken to prevent contamination with respect to handling of gut and stomach contents					GIT and stomach were examined under stereomicroscope for both food and non-food items. Microplastic were identified as fibres, fragments and films and isolated for further analysis				Scores as evaluated by Hermsen et al. (2018)	2		2		1		0		0		0		0		0		0
1168	Rio anchovy	Anchoa januaria	2.9	Fishbase.org			Marine pelagic fish					Mamanguape Estuary, Brazil	2013-2014	85	85							Limited measures taken to prevent contamination with respect to handling of gut and stomach contents					GIT and stomach were examined under stereomicroscope for both food and non-food items. Microplastic were identified as fibres, fragments and films and isolated for further analysis				Scores as evaluated by Hermsen et al. (2018)	2		2		1		0		0		0		0		0		0
1169	Marini's anchovy	Anchoa marinii	3.4	Fishbase.org			Marine pelagic fish					Mamanguape Estuary, Brazil	2013-2014	3	3							Limited measures taken to prevent contamination with respect to handling of gut and stomach contents					GIT and stomach were examined under stereomicroscope for both food and non-food items. Microplastic were identified as fibres, fragments and films and isolated for further analysis				Scores as evaluated by Hermsen et al. (2018)	2		2		1		0		0		0		0		0		0
1170	Zabaleta anchovy	Anchovia clupeoides	3.4	Fishbase.org			Marine Benthopelagic fish					Mamanguape Estuary, Brazil	2013-2014	2	2							Limited measures taken to prevent contamination with respect to handling of gut and stomach contents					GIT and stomach were examined under stereomicroscope for both food and non-food items. Microplastic were identified as fibres, fragments and films and isolated for further analysis				Scores as evaluated by Hermsen et al. (2018)	2		2		1		0		0		0		0		0		0
1171	Atlantic sabretooth anchovy	Lycengraulis grossidens	3.7	Fishbase.org			Marine pelagic fish					Mamanguape Estuary, Brazil	2013-2014	96	96							Limited measures taken to prevent contamination with respect to handling of gut and stomach contents					GIT and stomach were examined under stereomicroscope for both food and non-food items. Microplastic were identified as fibres, fragments and films and isolated for further analysis				Scores as evaluated by Hermsen et al. (2018)	2		2		1		0		0		0		0		0		0
1172	Gillbacker sea catfish	Sciades parkeri	4.1	Fishbase.org			Marine demersal fish					Mamanguape Estuary, Brazil	2013-2014	6	6							Limited measures taken to prevent contamination with respect to handling of gut and stomach contents					GIT and stomach were examined under stereomicroscope for both food and non-food items. Microplastic were identified as fibres, fragments and films and isolated for further analysis				Scores as evaluated by Hermsen et al. (2018)	2		2		1		0		0		0		0		0		0
1173	Brazillian silversides	Atherinella brasiliensis	3.2	Fishbase.org			Marine benthopelagic fish					Mamanguape Estuary, Brazil	2013-2014	190	190							Limited measures taken to prevent contamination with respect to handling of gut and stomach contents					GIT and stomach were examined under stereomicroscope for both food and non-food items. Microplastic were identified as fibres, fragments and films and isolated for further analysis				Scores as evaluated by Hermsen et al. (2018)	2		2		1		0		0		0		0		0		0
1174	Poecilia vivipara	Poecilia vivipara	2.3	Fishbase.org			Freshwater benthopelagic fish					Mamanguape Estuary, Brazil	2013-2014	37	37							Limited measures taken to prevent contamination with respect to handling of gut and stomach contents					GIT and stomach were examined under stereomicroscope for both food and non-food items. Microplastic were identified as fibres, fragments and films and isolated for further analysis				Scores as evaluated by Hermsen et al. (2018)	2		2		1		0		0		0		0		0		0
1175	Slender halfbeak	Hyporhamphus roberti roberti	3	Fishbase.org			Marine Pelagic fish					Mamanguape Estuary, Brazil	2013-2014	4	4							Limited measures taken to prevent contamination with respect to handling of gut and stomach contents					GIT and stomach were examined under stereomicroscope for both food and non-food items. Microplastic were identified as fibres, fragments and films and isolated for further analysis				Scores as evaluated by Hermsen et al. (2018)	2		2		1		0		0		0		0		0		0
1176	Common halfbeak	Hyporhamphus unifasciatus	2	Fishbase.org			Marine reef-associated fish					Mamanguape Estuary, Brazil	2013-2014	48	48							Limited measures taken to prevent contamination with respect to handling of gut and stomach contents					GIT and stomach were examined under stereomicroscope for both food and non-food items. Microplastic were identified as fibres, fragments and films and isolated for further analysis				Scores as evaluated by Hermsen et al. (2018)	2		2		1		0		0		0		0		0		0
1177	Horse-eye jack	Caranx latus	4.2	Fishbase.org			Marine/freshwater reef-associated fish					Mamanguape Estuary, Brazil	2013-2014	24	24							Limited measures taken to prevent contamination with respect to handling of gut and stomach contents					GIT and stomach were examined under stereomicroscope for both food and non-food items. Microplastic were identified as fibres, fragments and films and isolated for further analysis				Scores as evaluated by Hermsen et al. (2018)	2		2		1		0		0		0		0		0		0
1178	Leatherjacket	Oligoplites saurus	4.3	Fishbase.org			Marine reef-associated fish					Mamanguape Estuary, Brazil	2013-2014	6	6							Limited measures taken to prevent contamination with respect to handling of gut and stomach contents					GIT and stomach were examined under stereomicroscope for both food and non-food items. Microplastic were identified as fibres, fragments and films and isolated for further analysis				Scores as evaluated by Hermsen et al. (2018)	2		2		1		0		0		0		0		0		0
1179	Irish mojarra	Diapterus auratus	2.4	Fishbase.org			Marine demersal fish					Mamanguape Estuary, Brazil	2013-2014	29	29							Limited measures taken to prevent contamination with respect to handling of gut and stomach contents					GIT and stomach were examined under stereomicroscope for both food and non-food items. Microplastic were identified as fibres, fragments and films and isolated for further analysis				Scores as evaluated by Hermsen et al. (2018)	2		2		1		0		0		0		0		0		0
1180	Mojarras (Gerreidae)	Diapterus rhombeus	3	Fishbase.org			Marine/estuarine demersal fish					Mamanguape Estuary, Brazil	2013-2014	18	18							Limited measures taken to prevent contamination with respect to handling of gut and stomach contents					GIT and stomach were examined under stereomicroscope for both food and non-food items. Microplastic were identified as fibres, fragments and films and isolated for further analysis				Scores as evaluated by Hermsen et al. (2018)	2		2		1		0		0		0		0		0		0
1181		Eucinostomus argenteus	3.2	Fishbase.org			Marine reef-associated fish					Mamanguape Estuary, Brazil	2013-2014	46	46							Limited measures taken to prevent contamination with respect to handling of gut and stomach contents					GIT and stomach were examined under stereomicroscope for both food and non-food items. Microplastic were identified as fibres, fragments and films and isolated for further analysis				Scores as evaluated by Hermsen et al. (2018)	2		2		1		0		0		0		0		0		0
1182	Mojarras (Gerreidae)	Eucinostomus melanopterus	3.4	Fishbase.org								Mamanguape Estuary, Brazil	2013-2014	19	19							Limited measures taken to prevent contamination with respect to handling of gut and stomach contents					GIT and stomach were examined under stereomicroscope for both food and non-food items. Microplastic were identified as fibres, fragments and films and isolated for further analysis				Scores as evaluated by Hermsen et al. (2018)	2		2		1		0		0		0		0		0		0
1183	Mojarras (Gerreidae)	Eugerres brasilianus	3.4	Fishbase.org								Mamanguape Estuary, Brazil	2013-2014	47	47							Limited measures taken to prevent contamination with respect to handling of gut and stomach contents					GIT and stomach were examined under stereomicroscope for both food and non-food items. Microplastic were identified as fibres, fragments and films and isolated for further analysis				Scores as evaluated by Hermsen et al. (2018)	2		2		1		0		0		0		0		0		0
1184	Lesser African threadfin	Galeoides decadactylus_x000D_ _x000D_ Polynemus polydactylus _x000D_ _x000D_ Polynemus polydactylus	3.6	Fishbase.org			Marine demersal fish					Mamanguape Estuary, Brazil	2013-2014	0	0							Limited measures taken to prevent contamination with respect to handling of gut and stomach contents					GIT and stomach were examined under stereomicroscope for both food and non-food items. Microplastic were identified as fibres, fragments and films and isolated for further analysis				Scores as evaluated by Hermsen et al. (2018)	2		2		1		0		0		0		0		0		0
1185	White mullet	Mugil curema	2	Fishbase.org			Marine reef-associated fish					Mamanguape Estuary, Brazil	2013-2014	86	86							Limited measures taken to prevent contamination with respect to handling of gut and stomach contents					GIT and stomach were examined under stereomicroscope for both food and non-food items. Microplastic were identified as fibres, fragments and films and isolated for further analysis				Scores as evaluated by Hermsen et al. (2018)	2		2		1		0		0		0		0		0		0
1186	White mullet	Mugil hospes	2	Fishbase.org			Marine demersal fish					Mamanguape Estuary, Brazil	2013-2014	0	0							Limited measures taken to prevent contamination with respect to handling of gut and stomach contents					GIT and stomach were examined under stereomicroscope for both food and non-food items. Microplastic were identified as fibres, fragments and films and isolated for further analysis				Scores as evaluated by Hermsen et al. (2018)	2		2		1		0		0		0		0		0		0
1187	Darter goby	Ctenogobius boleosoma	3.3	Fishbase.org			Marine reef-associated fish					Mamanguape Estuary, Brazil	2013-2014	11	11							Limited measures taken to prevent contamination with respect to handling of gut and stomach contents					GIT and stomach were examined under stereomicroscope for both food and non-food items. Microplastic were identified as fibres, fragments and films and isolated for further analysis				Scores as evaluated by Hermsen et al. (2018)	2		2		1		0		0		0		0		0		0
1188	Southern flounder	Paralichthys lethostigma	3.5	Fishbase.org			Marine demersal fish					Mamanguape Estuary, Brazil	2013-2014	3	3							Limited measures taken to prevent contamination with respect to handling of gut and stomach contents					GIT and stomach were examined under stereomicroscope for both food and non-food items. Microplastic were identified as fibres, fragments and films and isolated for further analysis				Scores as evaluated by Hermsen et al. (2018)	2		2		1		0		0		0		0		0		0
1189	Lined sole	Achirus lineatus	3.5	Fishbase.org			Marine fish					Mamanguape Estuary, Brazil	2013-2014	4	4							Limited measures taken to prevent contamination with respect to handling of gut and stomach contents					GIT and stomach were examined under stereomicroscope for both food and non-food items. Microplastic were identified as fibres, fragments and films and isolated for further analysis				Scores as evaluated by Hermsen et al. (2018)	2		2		1		0		0		0		0		0		0
1190	Symphurus tessellatus	Symphurus tessellatus	3.6	Fishbase.org			Marine demersal fish					Mamanguape Estuary, Brazil	2013-2014	4	4							Limited measures taken to prevent contamination with respect to handling of gut and stomach contents					GIT and stomach were examined under stereomicroscope for both food and non-food items. Microplastic were identified as fibres, fragments and films and isolated for further analysis				Scores as evaluated by Hermsen et al. (2018)	2		2		1		0		0		0		0		0		0
1191	Puffer fish	Sphoeroides greeleyi	3.5	Fishbase.org			Marine reef-associated fish					Mamanguape Estuary, Brazil	2013-2014	3	3							Limited measures taken to prevent contamination with respect to handling of gut and stomach contents					GIT and stomach were examined under stereomicroscope for both food and non-food items. Microplastic were identified as fibres, fragments and films and isolated for further analysis				Scores as evaluated by Hermsen et al. (2018)	2		2		1		0		0		0		0		0		0
1192	Checkered puffer	Sphoeroides testudineus	3.4	Fishbase.org			Marine reef-associated fish					Mamanguape Estuary, Brazil	2013-2014	22	22							Limited measures taken to prevent contamination with respect to handling of gut and stomach contents					GIT and stomach were examined under stereomicroscope for both food and non-food items. Microplastic were identified as fibres, fragments and films and isolated for further analysis				Scores as evaluated by Hermsen et al. (2018)	2		2		1		0		0		0		0		0		0
1194	Brown shrimp	Crangon crangon	2	SeaLifeBase			Marine Epibenthic decapod					English Channel and Southern North Sea	2013-2014	165	165		104	63.0303				Measures were taken to reduce and assess contamination, including the use of procedural blanks.					Whole shrimp were acid digested overnight (HNO3:HClO4 4:1 v:v) and the digest filtered through a 10-20micron filter	Filters were examined under a stereo microscope and microplastic isolated as fiber, film, spherule or fragment.	A hot point was used to assess plastic.		Scores as evaluated by Hermsen et al. (2018)	2		1		2		0		2		2		0		2		0
1196	mussel	Mytillus galloprovincialis	2.1	Lavoie et al. (2010) - generic bivalvia			Marine benthic bivalve					Tagus estuary, Portugal	2013	5	5							Rigorous precautions taken to reduce airborne contamination, including the assessment of procedural blanks					Whole mussel tissue was digested with a mixutre of HNO3(65%) and perchloric acid (HClO4 68%) (4:1 v:v). Overnight				Scores as evaluated by Hermsen et al. (2018)	1	<25	0		2		0		2		2		0		2		0
1197	mussel	Mytillus galloprovincialis	2.1	Lavoie et al. (2010) - generic bivalvia			Marine benthic bivalve					Tagus estuary, Portugal	2013	12	12							Rigorous precautions taken to reduce airborne contamination, including the assessment of procedural blanks					Whole mussel tissue was digested with HNO3(69%) Overnight		A hot point test was used to assess particles as plastic		Scores as evaluated by Hermsen et al. (2018)	1	<25	0		2		0		2		2		0		2		0
1198	mussel	Mytillus galloprovincialis	2.1	Lavoie et al. (2010) - generic bivalvia			Marine benthic bivalve					Po Estuary, Italy	2013	5	5							Rigorous precautions taken to reduce airborne contamination, including the assessment of procedural blanks					Whole mussel tissue was digested with a mixutre of HNO3(65%) and perchloric acid (HClO4 68%) (4:1 v:v). Overnight				Scores as evaluated by Hermsen et al. (2018)	1	<25	0		2		0		2		2		0		2		0
1199	mussel	Mytillus galloprovincialis	2.1	Lavoie et al. (2010) - generic bivalvia			Marine benthic bivalve					Po Estuary, Italy	2013	12	12							Rigorous precautions taken to reduce airborne contamination, including the assessment of procedural blanks					Whole mussel tissue was digested with HNO3(69%) Overnight		A hot point test was used to assess particles as plastic		Scores as evaluated by Hermsen et al. (2018)	1	<25	0		2		0		2		2		0		2		0
1200	mussel	Mytillus galloprovincialis	2.1	Lavoie et al. (2010) - generic bivalvia			Marine benthic bivalve					Ebro Delta Coastal Embayment, Spain	2013	5	5							Rigorous precautions taken to reduce airborne contamination, including the assessment of procedural blanks					Whole mussel tissue was digested with a mixutre of HNO3(65%) and perchloric acid (HClO4 68%) (4:1 v:v). Overnight				Scores as evaluated by Hermsen et al. (2018)	1	<25	0		2		0		2		2		0		2		0
1201	mussel	Mytillus galloprovincialis	2.1	Lavoie et al. (2010) - generic bivalvia			Marine benthic bivalve					Ebro Delta Coastal Embayment, Spain	2013	12	12							Rigorous precautions taken to reduce airborne contamination, including the assessment of procedural blanks					Whole mussel tissue was digested with HNO3(69%) Overnight		A hot point test was used to assess particles as plastic		Scores as evaluated by Hermsen et al. (2018)	1	<25	0		2		0		2		2		0		2		0
1202	Blue mussel	Mytilus edulis	2.1	Lavoie et al. (2010)			Marine benthic bivalve					Baie de Saint Brieux, France	2014	5	5							Rigorous precautions taken to reduce airborne contamination, including the assessment of procedural blanks					Whole mussel tissue was digested with a mixutre of HNO3(65%) and perchloric acid (HClO4 68%) (4:1 v:v). Overnight		A hot point test was used to assess particles as plastic		Scores as evaluated by Hermsen et al. (2018)	1	<25	0		2		0		2		2		0		2		0
1203	mussel	Mytillus galloprovincialis	2.1	Lavoie et al. (2010) - generic bivalvia			Marine benthic bivalve					Goro, Italy	2014	5	5							Rigorous precautions taken to reduce airborne contamination, including the assessment of procedural blanks					Whole mussel tissue was digested with a mixutre of HNO3(65%) and perchloric acid (HClO4 68%) (4:1 v:v). Overnight		A hot point test was used to assess particles as plastic		Scores as evaluated by Hermsen et al. (2018)	1	<25	0		2		0		2		2		0		2		0
1204	Blue mussel	Mytilus edulis	2.1	Lavoie et al. (2010)			Marine benthic bivalve					Logstor Bredning, Limfjorden, Denmark	2014	5	5							Rigorous precautions taken to reduce airborne contamination, including the assessment of procedural blanks					Whole mussel tissue was digested with a mixutre of HNO3(65%) and perchloric acid (HClO4 68%) (4:1 v:v). Overnight		A hot point test was used to assess particles as plastic		Scores as evaluated by Hermsen et al. (2018)	1	<25	0		2		0		2		2		0		2		0
1205	mussel	Mytillus galloprovincialis	2.1	Lavoie et al. (2010) - generic bivalvia			Marine benthic bivalve					Amposta, Ebro delta, Spain	2014	5	5							Rigorous precautions taken to reduce airborne contamination, including the assessment of procedural blanks					Whole mussel tissue was digested with a mixutre of HNO3(65%) and perchloric acid (HClO4 68%) (4:1 v:v). Overnight		A hot point test was used to assess particles as plastic		Scores as evaluated by Hermsen et al. (2018)	1	<25	0		2		0		2		2		0		2		0
1206	Blue mussel	Mytilus edulis	2.1	Lavoie et al. (2010)			Marine benthic bivalve					Inschot, The Netherlands	2014	5	5							Rigorous precautions taken to reduce airborne contamination, including the assessment of procedural blanks					Whole mussel tissue was digested with a mixutre of HNO3(65%) and perchloric acid (HClO4 68%) (4:1 v:v). Overnight		A hot point test was used to assess particles as plastic		Scores as evaluated by Hermsen et al. (2018)	1	<25	0		2		0		2		2		0		2		0
1208	Chinese mitten crab	Eriocheir sinensis	2.9	SeaLifeBase								Coastal Poland, Gulf of Gdansk, Baltic Sea		50	50		14	28									Stomach was excised and analyzed under a microscope to visually identify microplastic				Scores as evaluated by Hermsen et al. (2018)	0		1		2		0		0		0		0		0		0
1209	Chinese mitten crab	Eriocheir sinensis	2.9	SeaLifeBase								Gardno and Lebsko Lakes		5	5		1	20									Stomach was excised and analyzed under a microscope to visually identify microplastic				Scores as evaluated by Hermsen et al. (2018)	0		0		2		0		0		0		0		0		0
[truncated: 617 more rows]
[truncated: 42 more columns]

## Sheet: Field data
ID	Species Common Name	Species Scientific Name	Trophic level	Trophic level source			Category	Lab-based study	Laboratory	Lab Exposure scenario	Lab test duration	Field-based study location	Latitude	Longitude	Field-based study Date	Field-based study number	live caught	deceased at time of sampling	Total with plastic	% Frequency of detection	No. Female	No. Male	Age	Analytical Quality Control	LOQ	Sampling method	Sample processing and storage	Recovery	Separation	Analytical detection	Quantification		Sampling Assessment	Sampling Assessment Score	Sample Size Assessment	Sample Size Assessment Score	Sample Storage Assessment	Sample Storage Assessment Score	Lab preparation Assessment	Lab preparation Assessment Score	Clean air Assessment	Clean air Assessment Score	Blanks Assessment	Blanks Assessment Score	Recovery Assessment	Recovery Assessment Score	Target Component Assessment	Target Component Assessment Score	Sample Preparation Assessment
[truncated: 1,511 more rows]
[truncated: 73 more columns]

[truncated: 3 more sheets: Lab data, BI Index, Trophic Levels]
